# Supplementary material for: High Levels of FGF11 Correlate with Poor Survival in Patients with Human Papillomavirus (HPV)-Positive Oropharyngeal Squamous Cell Carcinoma
Source: Cancers (Basel). 2023 Mar 24;15(7):1954. doi: 10.3390/cancers15071954 (PMC10093012; doi:10.3390/cancers15071954)
Supplement: Supplementary file 1 [file cancers-15-01954-s001.zip]

Archive with 1 entries (1 files):
- cancers-2251466-supplementary.xls
