# Supplementary material for: High Levels of FGF11 Correlate with Poor Survival in Patients with Human Papillomavirus (HPV)-Positive Oropharyngeal Squamous Cell Carcinoma
Source: Cancers (Basel). 2023 Mar 24;15(7):1954. doi: 10.3390/cancers15071954 (PMC10093012; doi:10.3390/cancers15071954)
Supplement: Supplementary file 1 [file cancers-15-01954-s001.zip › cancers-2251466-supplementary.xls]

## Sheet: GENES
Supplemental table 1. All genes differentially expressed (p<0.05) between primary tumours from patients with recurrence and those without.
ID	Fold Change	P-val	FDR P-val	Gene Symbol	Description	Public Gene IDs	Chromosome
16679897	2.67	3.15e-06	0.0152				chr1
16699572	2.67	3.15e-06	0.0152				chr1
16704088	2.67	3.15e-06	0.0152				chr10
16733806	2.67	3.15e-06	0.0152				chr11
16822254	2.67	3.15e-06	0.0152				chr16
16866392	2.67	3.15e-06	0.0152				chr19
16950181	2.67	3.15e-06	0.0152				chr3
16979334	2.67	3.15e-06	0.0152				chr4
17091901	2.67	3.15e-06	0.0152				chr9
17125200	2.34	4.9e-07	0.0152				TCONS_l2_00029214
16965922	1.42	4.36e-06	0.0191	PGM2	phosphoglucomutase 2	NM_018290; XM_011513711; ENST00000381967; ENST00000505986; ENST00000510084; ENST00000512556; ENST00000515668; ENST00000625312; AF109360; AK297752; AK303374; BC010087; CR457274; OTTHUMT00000215079; OTTHUMT00000360487; OTTHUMT00000360488; OTTHUMT00000360489; OTTHUMT00000360490; uc011bya.1; uc011byb.1; uc011byc.1	chr4
17111874	1.5	1.1e-05	0.0332	SNX12	sorting nexin 12	NM_001256185; NM_001256186; NM_001256187; NM_001256188; NM_013346; XM_006724643; ENST00000276105; ENST00000374274; ENST00000465030; ENST00000483560; ENST00000490561; ENST00000622259; ENST00000622277; AF171229; AK025781; BC020559; BC044059; BC103847; BC103848; BT007203; OTTHUMT00000057094; OTTHUMT00000057095; OTTHUMT00000057096; OTTHUMT00000057097; OTTHUMT00000057098	chrX
16774679	1.73	1.09e-05	0.0332	ITM2B	integral membrane protein 2B	NM_021999; ENST00000378549; ENST00000378565; ENST00000463839; ENST00000607866; AF086918; AF136973; AF152462; AF246221; BC000554; BC016148; BT006863; OTTHUMT00000044870; OTTHUMT00000044871; OTTHUMT00000044872; OTTHUMT00000470215; uc001vbz.3	chr13
17026224	1.36	1.06e-05	0.0332				chr6_apd_hap1
16819539	1.71	9.72e-06	0.0332	ADGRG1	adhesion G protein-coupled receptor G1	NM_001145770; NM_001145771; NM_001145772; NM_001145773; NM_001145774; NM_001290142; NM_001290143; NM_001290144; NM_005682; NM_201524; NM_201525; XM_005256237; XM_005256238; XM_005256239; XM_005256240; XM_005256241; XM_005256242; XM_005256244; XM_005256245; XM_005256246; XM_005256247; XM_005256248; XM_005256249; XM_005256251; XM_005256252; XM_005256254; XM_005256255; XM_006721338; XM_006721339; XM…	chr16
16830461	2.46	9.37e-06	0.0332	FGF11	fibroblast growth factor 11	NM_001303460; NM_004112; NR_130156; ENST00000293829; ENST00000572907; ENST00000575082; ENST00000575235; ENST00000575398; ENST00000576328; AB209390; AK293131; AY049782; BC032502; BC108265; OTTHUMT00000226939; OTTHUMT00000440993; OTTHUMT00000440996; OTTHUMT00000440997; OTTHUMT00000440998; OTTHUMT00000440999; U66199; uc002ggz.3; uc010cmh.1; uc010cmi.3; uc010vtx.2	chr17
16881838	1.77	1.84e-05	0.0402	HK2	hexokinase 2	NM_000189; XM_005264280; XM_011532807; ENST00000290573; ENST00000409174; ENST00000472302; AF148513; AK290357; BC021116; BC064369; OTTHUMT00000252238; OTTHUMT00000328629; OTTHUMT00000328638; uc002snd.3	chr2
16821296	1.95	1.79e-05	0.0402	CMIP	c-Maf inducing protein	NM_030629; NM_198390; XM_005256179; XM_005256181; XM_005256182; XM_011523352; XM_011523353; ENST00000398040; ENST00000537098; ENST00000539778; ENST00000561605; ENST00000564666; ENST00000565029; ENST00000565680; ENST00000566462; ENST00000566513; ENST00000569146; ENST00000621537; ENST00000623842; AK304418; AY172689; BC038113; OTTHUMT00000432399; OTTHUMT00000432400; OTTHUMT00000432401; OTTHUMT000004…	chr16
16967557	1.22	1.77e-05	0.0402	UTP3	UTP3, small subunit (SSU) processome component, homolog (S. cerevisiae)	NM_020368; ENST00000254803; AF271212; BC004546; CR533544; OTTHUMT00000252163; uc003hfo.3	chr4
17009333	1.56	1.71e-05	0.0402	SLC25A27	solute carrier family 25, member 27	NM_001204051; NM_001204052; NM_004277; XM_005249483; XM_005249485; XR_427858; ENST00000371347; ENST00000411689; ENST00000603486; ENST00000603501; ENST00000604127; ENST00000604217; ENST00000604616; ENST00000604908; AF110532; AK090871; AK291427; AK295233; AK302906; AK315940; AY358711; BC033091; OTTHUMT00000040791; OTTHUMT00000040792; OTTHUMT00000040793; OTTHUMT00000040794; OTTHUMT00000040795; OTTHU…	chr6
16956373	-1.42	1.56e-05	0.0402				chr3
16803212	1.84	1.48e-05	0.0402	SNX33	sorting nexin 33	NM_153271; ENST00000308527; ENST00000569152; AK126563; BC018775; EF219141; EF653821; OTTHUMT00000286471; OTTHUMT00000420458; uc002bau.3	chr15
16699778	2.59	2.75e-05	0.0474				chr1
16701183	2.59	2.75e-05	0.0474				chr1
17045834	2.59	2.75e-05	0.0474				chr7
16788083	1.35	2.52e-05	0.0474	PAPOLA	poly(A) polymerase alpha	NM_001252006; NM_001252007; NM_001293627; NM_001293628; NM_001293632; NM_032632; XM_005267281; XM_005267282; ENST00000216277; ENST00000392990; ENST00000553689; ENST00000553940; ENST00000554130; ENST00000554135; ENST00000554666; ENST00000554887; ENST00000555021; ENST00000555131; ENST00000555508; ENST00000555626; ENST00000555701; ENST00000555912; ENST00000556248; ENST00000556283; ENST00000556459; E…	chr14
16972305	1.46	2.44e-05	0.0474	CLCN3	chloride channel, voltage-sensitive 3	NM_001243372; NM_001243374; NM_001829; NM_173872; XM_005262726; XM_011531586; ENST00000347613; ENST00000360642; ENST00000502998; ENST00000504131; ENST00000506924; ENST00000507875; ENST00000511092; ENST00000512813; ENST00000513761; ENST00000515420; ENST00000613795; AB019542; AF029346; AF086418; AF172729; AK304362; BC054877; BC136510; uc003ish.3; uc003isi.3; uc003isj.2; uc011cjz.2; uc011cka.2	chr4
16748556	1.55	2.33e-05	0.0474				chr12
16699021	1.29	3.14e-05	0.0523	INTS7	integrator complex subunit 7	NM_001199809; NM_001199811; NM_001199812; NM_015434; NR_037667; XM_011509396; XM_011509397; ENST00000366992; ENST00000366993; ENST00000366994; ENST00000440600; ENST00000460867; ENST00000461212; ENST00000462910; ENST00000469606; ENST00000475798; ENST00000612340; ENST00000619805; AK297225; BC020523; BC030716; BC033918; OTTHUMT00000090142; OTTHUMT00000090143; OTTHUMT00000090144; OTTHUMT00000090145; …	chr1
16970536	1.71	3.41e-05	0.0535	HSPA4L	heat shock 70kDa protein 4-like	NM_014278; XM_011531744; XM_011531745; ENST00000296464; ENST00000505726; ENST00000508549; ENST00000508776; AB023421; AK302115; AK303053; AY290862; BC040560; EF197155; OTTHUMT00000257096; OTTHUMT00000364141; OTTHUMT00000364142; OTTHUMT00000364143; uc003ifm.3; uc010iny.1; uc011cgr.2; ENST00000515262; OTTHUMT00000364144	chr4
17124892	1.42	3.44e-05	0.0535				TCONS_l2_00027390
16872223	1.58	4.12e-05	0.0551				chr19
16910141	-1.7	4.06e-05	0.0551				chr2
16970089	1.71	4.01e-05	0.0551				chr4
16984244	1.67	3.93e-05	0.0551	OSMR	oncostatin M receptor	NM_001168355; NM_003999; XM_005248384; XM_005248385; XM_005248386; XM_005248387; XM_011514161; XR_925661; ENST00000274276; ENST00000502536; ENST00000508882; ENST00000509237; ENST00000513831; AK304016; BC010943; BC063468; BC125209; BC125210; OTTHUMT00000207609; OTTHUMT00000366997; OTTHUMT00000366998; OTTHUMT00000366999; OTTHUMT00000367000; U60805; uc003jlm.2; uc003jln.2; uc011cpj.2	chr5
17046595	1.26	4.06e-05	0.0551	VKORC1L1	vitamin K epoxide reductase complex subunit 1 like 1	NM_001284342; NM_173517; XM_011515830; XM_011515831; ENST00000360768; ENST00000434382; AK289522; AK304077; AL137548; AY423045; BC007465; BC027734; OTTHUMT00000251612; OTTHUMT00000345550; uc003tul.3; uc011kds.2	chr7
17082362	2.3	4.3e-05	0.0556				chr8
17125198	1.62	4.38e-05	0.0556				TCONS_l2_00029213
16686060	1.77	5.3e-05	0.0565	SLC2A1	solute carrier family 2 (facilitated glucose transporter), member 1	NM_006516; ENST00000372500; ENST00000415851; ENST00000426263; ENST00000439722; ENST00000460369; ENST00000475162; ENST00000625233; ENST00000628173; ENST00000629908; ENST00000630287; ENST00000630821; AK292791; AK293306; AK296736; BC118590; BC121804; K03195; OTTHUMT00000020358; OTTHUMT00000020359; OTTHUMT00000020360; OTTHUMT00000020362; OTTHUMT00000020686; OTTHUMT00000481667; OTTHUMT00000481670; OTT…	chr1
16777651	1.44	4.8e-05	0.0565	LNX2	ligand of numb-protein X 2	NM_153371; XM_011534995; ENST00000316334; AK095319; BC036755; uc001url.4; uc001urm.1	chr13
16786524	1.4	5.62e-05	0.0565	DLST	dihydrolipoamide S-succinyltransferase (E2 component of 2-oxo-glutarate complex)	NM_001244883; NM_001933; NR_033814; NR_045209; ENST00000238671; ENST00000334220; ENST00000550473; ENST00000554612; ENST00000554806; ENST00000555071; ENST00000555089; ENST00000555190; ENST00000555459; ENST00000555492; ENST00000555988; ENST00000556190; ENST00000556460; ENST00000556582; ENST00000557012; ENST00000626051; AK289414; AK299505; AK300396; AK316463; BC000302; BC001922; CR456727; D16373; D1…	chr14
16800680	1.99	5.55e-05	0.0565	SQRDL	sulfide quinone reductase-like (yeast)	NM_001271213; NM_021199; ENST00000260324; ENST00000561493; ENST00000561735; ENST00000565997; ENST00000566934; ENST00000568606; AF151802; AK222463; BC016836; OTTHUMT00000254319; OTTHUMT00000420349; OTTHUMT00000420352; OTTHUMT00000420353; OTTHUMT00000420354; OTTHUMT00000420355; ENST00000565227; OTTHUMT00000420350	chr15
16829667	1.38	5.04e-05	0.0565	PAFAH1B1	platelet-activating factor acetylhydrolase 1b, regulatory subunit 1 (45kDa)	NM_000430; XM_011523901; XM_011523902; XM_011523903; XM_011523904; ENST00000397193; ENST00000397195; ENST00000570400; ENST00000571289; ENST00000571495; ENST00000572915; ENST00000574213; ENST00000574468; ENST00000574816; ENST00000575477; ENST00000576586; ENST00000609078; ENST00000610190; AF208837; AF208838; AF400434; AK293918; AK303015; BC064638; BX538346; L13385; L13386; OTTHUMT00000437795; OTTHU…	chr17
16829885	1.41	5.28e-05	0.0565	PSMB6	proteasome subunit beta 6	NM_001270481; NM_002798; ENST00000270586; ENST00000571309; ENST00000575079; ENST00000575643; ENST00000614486; BC000835; BT009809; CR457065; D29012; OTTHUMT00000207559; OTTHUMT00000439783; OTTHUMT00000439784; OTTHUMT00000439785	chr17
16832438	1.46	5.12e-05	0.0565	TNFAIP1	tumor necrosis factor, alpha-induced protein 1 (endothelial)	NM_021137; ENST00000226225; ENST00000544907; ENST00000577535; ENST00000578158; ENST00000582302; ENST00000583213; AK300584; BC001643; BC001949; BT020121; CR456819; M80783; OTTHUMT00000255681; OTTHUMT00000445681; OTTHUMT00000445682; OTTHUMT00000445683; OTTHUMT00000445684; OTTHUMT00000445685; uc002hax.2; uc002hay.3; uc010waf.2	chr17
16894894	1.48	5.56e-05	0.0565	LAPTM4A	lysosomal protein transmembrane 4 alpha	NM_014713; ENST00000175091; ENST00000483117; AK304433; AY359028; BC000421; BC003158; BC093075; CR456758; OTTHUMT00000207494; OTTHUMT00000323929; uc002rdm.3; uc010yjx.2	chr2
16976390	1.47	4.93e-05	0.0565	UBA6	ubiquitin-like modifier activating enzyme 6	NM_018227; XM_011532082; ENST00000322244; ENST00000420827; ENST00000429659; ENST00000505673; ENST00000506571; ENST00000514261; AB014773; AK094969; AL832015; AL832458; AY359880; BC031637; BC126484; BC126486; EF623993; OTTHUMT00000251429; OTTHUMT00000362136; OTTHUMT00000362137; OTTHUMT00000365394; OTTHUMT00000365395; OTTHUMT00000365396; uc003hdg.4; uc003hdh.1; uc003hdi.3; uc003hdj.2	chr4
17006171	1.43	4.81e-05	0.0565	ZNRD1	zinc ribbon domain containing 1	NM_001278785; NM_001278786; NM_014596; NM_170783; NR_103864; ENST00000332435; ENST00000359374; ENST00000376782; ENST00000376785; ENST00000383613; ENST00000400659; ENST00000400660; ENST00000400662; ENST00000412396; ENST00000417275; ENST00000417738; ENST00000420100; ENST00000428913; ENST00000429558; ENST00000431032; ENST00000431416; ENST00000432227; ENST00000432545; ENST00000432904; ENST00000433264…	chr6
16694701	2.68	6.09e-05	0.0575	CRABP2	cellular retinoic acid binding protein 2	NM_001199723; NM_001878; ENST00000368220; ENST00000368221; ENST00000368222; ENST00000621784; AB593017; BC001109; BT019827; CR450357; M68867; OTTHUMT00000098966; OTTHUMT00000098967; OTTHUMT00000098968; uc001fpr.3; uc021pbi.1	chr1
17100393	1.47	5.89e-05	0.0575	RNF208	ring finger protein 208	NM_031297; ENST00000391553; ENST00000392827; BC016958; OTTHUMT00000254714; uc004clz.2	chr9
17111992	1.9	5.97e-05	0.0575				chrX
17121528	1.61	6.61e-05	0.0613				TCONS_l2_00010222
16808308	1.91	6.74e-05	0.0613	PPIP5K1	diphosphoinositol pentakisphosphate kinase 1	ENST00000437065; ENST00000462136; OTTHUMT00000132917; OTTHUMT00000132918; uc010bdn.1	chr15
16779725	1.67	7.86e-05	0.0702	DIS3	DIS3 homolog, exosome endoribonuclease and 3-5 exoribonuclease	NM_001128226; NM_014953; XM_005266294; XM_006719778; ENST00000377767; ENST00000377780; ENST00000475871; ENST00000490646; ENST00000545453; AB001743; AF330044; BC038101; BC056143; OTTHUMT00000045250; OTTHUMT00000045251; OTTHUMT00000045252; OTTHUMT00000045253; uc001vix.4; uc001viy.4; uc001viz.3	chr13
16780358	1.24	8.67e-05	0.0733	UGGT2	UDP-glucose glycoprotein glucosyltransferase 2	NM_020121; XM_011521094; XM_011521095; XM_011521096; XM_011521097; XM_011521098; XM_011521099; XM_011521100; XM_011521101; XM_011521102; XM_011521103; XR_931617; ENST00000376712; ENST00000376714; ENST00000376747; ENST00000397618; ENST00000461329; ENST00000462472; ENST00000463054; ENST00000465196; ENST00000467305; ENST00000476866; ENST00000491509; ENST00000621375; AF227906; AK021547; BC032302; BC0…	chr13
16781583	-1.41	8.63e-05	0.0733	EDDM3A	epididymal protein 3A	NM_006683; ENST00000326842; ENST00000618864; BC069407; BC096698; BC096731; BC098164; BC098356; BC106711; BC106712; OTTHUMT00000073742; uc001vyc.3	chr14
17111594	1.31	8.52e-05	0.0733	SPIN4	spindlin family, member 4	NM_001012968; ENST00000335144; ENST00000374884; AL833314; BC043412; BC112360; OTTHUMT00000056933; uc004dvf.3	chrX
17112337	1.43	8.95e-05	0.0744				chrX
16773430	1.23	9.14e-05	0.0747	CDK8	cyclin-dependent kinase 8	NM_001260; XM_005266215; XM_005266216; XM_011534863; XM_011534864; XM_011534865; ENST00000381527; ENST00000465820; ENST00000477277; ENST00000480323; ENST00000536792; ENST00000625988; AK296084; AK296875; AY702976; BC069634; BC094784; BC104492; BC105950; BC107601; OTTHUMT00000044250; OTTHUMT00000044251; OTTHUMT00000044252; OTTHUMT00000044253; OTTHUMT00000044254; OTTHUMT00000481753; uc001uqr.1; uc00…	chr13
16836624	2.71	9.82e-05	0.0769	MIR21; VMP1	microRNA 21; vacuole membrane protein 1	NR_029493; ENST00000362134; ENST00000592790; AY699265; OTTHUMT00000448807; uc002ixv.3	chr17
16860362	-1.33	9.89e-05	0.0769				chr19
17060143	1.39	9.79e-05	0.0769	BAIAP2L1	BAI1-associated protein 2-like 1	NM_018842; ENST00000005260; ENST00000462558; ENST00000473569; ENST00000479789; ENST00000480580; AF119666; AK124269; BC013888; OTTHUMT00000334681; OTTHUMT00000334682; OTTHUMT00000334683; OTTHUMT00000334684; OTTHUMT00000334685; uc003upj.3	chr7
17121318	-2.25	0.0001	0.0775				TCONS_l2_00009374
16840667	1.26	0.0001	0.0792	PLSCR3; TMEM256; TMEM256-PLSCR3	phospholipid scramblase 3; transmembrane protein 256; TMEM256-PLSCR3 readthrough (NMD candidate)	NM_001201576; NM_020360; NM_152766; NR_037719; ENST00000302422; ENST00000324822; ENST00000535512; ENST00000571078; ENST00000571541; ENST00000571802; ENST00000573070; ENST00000573213; ENST00000573774; ENST00000574401; ENST00000575427; ENST00000575543; ENST00000576017; ENST00000576201; ENST00000576362; ENST00000619711; AF159442; AK055822; AK124006; AK290117; BC011735; BC030270; BC093026; OTTHUMT000…	chr17
16850616	2.18	0.0001	0.0831	MYL12B	myosin light chain 12B	NM_001144944; NM_001144945; NM_033546; ENST00000237500; ENST00000400175; ENST00000581193; ENST00000584539; D50372; OTTHUMT00000254365; OTTHUMT00000258908; OTTHUMT00000258909; OTTHUMT00000258910; uc002klt.4; uc010dkl.3; uc010wyv.2; AK291726; U26162	chr18
16797193	1.64	0.0001	0.0836				chr14
16959208	-1.27	0.0001	0.0841	CPNE4	copine IV	NM_001289112; NM_130808; NM_153429; XM_011512403; XM_011512404; XM_011512405; XM_011512406; XM_011512407; XM_011512408; XM_011512409; ENST00000429747; ENST00000502818; ENST00000503204; ENST00000505331; ENST00000505881; ENST00000505957; ENST00000506687; ENST00000511604; ENST00000512055; ENST00000512332; ENST00000514439; ENST00000514999; ENST00000515418; ENST00000617767; AF465770; AF465771; AK12811…	chr3
16802408	1.35	0.0001	0.0857	FEM1B	fem-1 homolog b (C. elegans)	NM_015322; XM_006720370; ENST00000306917; ENST00000566008; ENST00000566739; AF178632; AF204883; AK290167; AL833264; BC010122; BC014558; OTTHUMT00000257065; OTTHUMT00000419864; OTTHUMT00000419865; uc002arg.3; uc002arh.3	chr15
16684800	1.77	0.0001	0.0857	TMEM54	transmembrane protein 54	NM_033504; XM_005270408; ENST00000329151; ENST00000373463; ENST00000463914; ENST00000474144; ENST00000475208; ENST00000482771; AY027543; AY359883; BC001418; BC013953; BC023260; OTTHUMT00000011474; OTTHUMT00000011475; OTTHUMT00000011476; OTTHUMT00000011477; OTTHUMT00000011478; OTTHUMT00000011479; uc001bwi.1; uc001bwj.1; uc001bwk.1; AB012692	chr1
16719644	1.91	0.0001	0.0857	BNIP3	BCL2/adenovirus E1B 19kDa interacting protein 3	NM_004052; ENST00000368636; ENST00000540159; ENST00000631806; ENST00000633835; AF002697; AK130264; AK295136; BC021989; BC080643; OTTHUMT00000051039; OTTHUMT00000473467; OTTHUMT00000487763; OTTHUMT00000487764; U15174; uc001lkv.1; uc010qut.1	chr10
16752561	1.37	0.0001	0.0857	MYL6; MYL6B	myosin light chain 6; myosin light chain 6B	NM_021019; NM_079423; ENST00000293422; ENST00000348108; ENST00000536128; ENST00000546630; ENST00000546845; ENST00000547408; ENST00000547649; ENST00000547703; ENST00000548293; ENST00000548400; ENST00000548571; ENST00000548580; ENST00000548725; ENST00000549017; ENST00000549392; ENST00000549566; ENST00000550184; ENST00000550639; ENST00000550697; ENST00000551589; ENST00000551954; ENST00000552297; AB0…	chr12
16765542	1.45	0.0001	0.0857	ZNF385A	zinc finger protein 385A	NM_001130967; NM_001130968; NM_001290001; NM_001290002; NM_001290004; NM_015481; XM_005268783; XM_006719342; XM_011538168; XM_011538169; XM_011538170; XM_011538171; ENST00000338010; ENST00000352268; ENST00000394313; ENST00000546919; ENST00000546970; ENST00000547210; ENST00000549937; ENST00000549962; ENST00000550120; ENST00000550774; ENST00000550779; ENST00000551109; ENST00000551771; ENST000005523…	chr12
16774690	1.55	0.0001	0.0857	RB1	retinoblastoma 1	NM_000321; XM_011535171; ENST00000267163; ENST00000467505; ENST00000480491; ENST00000484879; ENST00000525036; ENST00000531171; AK291258; AK299179; AK300284; BC039060; BC040540; L41870; M15400; M19701; M28419; M33647; OTTHUMT00000044883; OTTHUMT00000044884; OTTHUMT00000044885; OTTHUMT00000044886; OTTHUMT00000388126; OTTHUMT00000388127; uc001vcb.3; uc010acs.1; uc010act.1	chr13
16835672	1.54	0.0001	0.0857	ITGA3	integrin alpha 3	NM_002204; XM_005257308; ENST00000007722; ENST00000320031; ENST00000504417; ENST00000505306; ENST00000505552; ENST00000505612; ENST00000506401; ENST00000506437; ENST00000506827; ENST00000507771; ENST00000508100; ENST00000510809; ENST00000512553; ENST00000514834; ENST00000515147; ENST00000570989; AB209658; AK092023; AK095140; AK289961; AK293323; AK303384; BC043917; BC136636; BC144328; BC150190; M5…	chr17
16881569	1.24	0.0001	0.0857	STAMBP	STAM binding protein	NM_006463; NM_201647; NM_213622; XM_005264088; XM_005264091; XM_011532483; XM_011532484; XM_011532485; XR_939651; ENST00000339566; ENST00000394070; ENST00000394073; ENST00000409707; ENST00000424659; ENST00000432295; ENST00000452725; ENST00000478946; ENST00000486458; ENST00000487811; ENST00000536064; BC007682; BC065574; BC101467; BC101469; EU927390; OTTHUMT00000252048; OTTHUMT00000328094; OTTHUMT0…	chr2
16882746	-1.28	0.0001	0.0857	IGKV2D-26	immunoglobulin kappa variable 2D-26	OTTHUMT00000323278	chr2
16916515	-1.45	0.0001	0.0857	SIRPG	signal-regulatory protein gamma	NM_001039508; NM_018556; NM_080816; XM_005260749; XM_011529286; ENST00000216927; ENST00000303415; ENST00000344103; ENST00000381580; ENST00000381583; ENST00000478145; ENST00000497407; AB042624; AK124224; AK292745; AY748247; AY748248; BC020629; BC064532; OTTHUMT00000077562; OTTHUMT00000077563; OTTHUMT00000077564; OTTHUMT00000077565; OTTHUMT00000077566; OTTHUMT00000290132; uc002wfm.1; uc002wfn.1; uc…	chr20
16947605	1.99	0.0001	0.0857	MIR16-2	microRNA 16-2	NR_029525; ENST00000362117; uc003fdk.3	chr3
16978301	1.46	0.0001	0.0857	LAMTOR3	late endosomal/lysosomal adaptor, MAPK and MTOR activator 3	NM_001243736; NM_021970; NR_024170; ENST00000226522; ENST00000499666; ENST00000515100; AF201947; BC026245; OTTHUMT00000253698; OTTHUMT00000363211; OTTHUMT00000363212; uc003hvg.2; uc003hvh.2; uc003hvi.2	chr4
16993653	2.6	0.0001	0.0857				chr5
17032904	1.3	0.0001	0.0857				chr6_mann_hap4
17118046	1.47	0.0001	0.0857	PDCD6	programmed cell death 6	ENST00000512466; AK128087; OTTHUMT00000367647	chr5
16803217	1.8	0.0001	0.0863				chr15
16807009	-1.31	0.0002	0.0889	GJD2	gap junction protein delta 2	NM_020660; ENST00000290374; BC069339; BC112110; BC112114; BC143788; OTTHUMT00000251875	chr15
16815447	1.28	0.0002	0.0903	NAA60	N(alpha)-acetyltransferase 60, NatF catalytic subunit	NM_001083600; NM_001083601; NM_024845; XM_011522660; XM_011522661; XM_011522662; XM_011522663; XM_011522664; XM_011522665; XR_932932; ENST00000360862; ENST00000407558; ENST00000414063; ENST00000421765; ENST00000424546; ENST00000570372; ENST00000570551; ENST00000570819; ENST00000571107; ENST00000571798; ENST00000572131; ENST00000572169; ENST00000572584; ENST00000572739; ENST00000572757; ENST000005…	chr16
16828810	1.49	0.0002	0.0903	TLDC1	TBC/LysM-associated domain containing 1	NM_020947; XM_005256074; XM_005256075; XM_006721240; XM_011523248; XM_011523249; XM_011523250; ENST00000343629; ENST00000561807; ENST00000562447; ENST00000565079; ENST00000565765; ENST00000566995; ENST00000567321; ENST00000570036; AB046829; AK021995; AK291237; AK297241; AK300132; BC023251; BC060844; OTTHUMT00000433421; OTTHUMT00000433422; OTTHUMT00000433423; OTTHUMT00000433424; OTTHUMT00000433425…	chr16
16863551	1.53	0.0002	0.0903	SAE1	SUMO1 activating enzyme subunit 1	NM_001145713; NM_001145714; NM_005500; NR_027280; XM_006722963; XM_006722965; XM_011526305; ENST00000270225; ENST00000392776; ENST00000413379; ENST00000414294; ENST00000594144; ENST00000594526; ENST00000596995; ENST00000597808; ENST00000598840; ENST00000600706; AF046025; AF090385; AF110956; AK027595; AK302287; BC000344; BC003611; BC018271; BT007290; OTTHUMT00000466766; OTTHUMT00000466767; OTTHUMT…	chr19
17025730	-1.36	0.0002	0.0903	LOC105378127	uncharacterized LOC105378127	XR_943266; XR_955245	chr6
17064677	-1.28	0.0002	0.0903				chr7
17125294	2.21	0.0002	0.0903				TCONS_l2_00029402
16689704	-1.48	0.0002	0.0914				chr1
16697727	1.26	0.0002	0.0914	DDX59	DEAD (Asp-Glu-Ala-Asp) box polypeptide 59	NM_001031725; XM_005245519; XM_005245520; XM_005245521; XM_006711562; XM_011510035; XR_921966; XR_921967; ENST00000331314; ENST00000413408; ENST00000429498; ENST00000433235; ENST00000436897; ENST00000447706; ENST00000452560; ENST00000453944; AK299219; OTTHUMT00000086882; OTTHUMT00000086883; OTTHUMT00000086951; OTTHUMT00000086952; OTTHUMT00000086953; OTTHUMT00000086954; OTTHUMT00000098721; OTTHUMT…	chr1
16792859	1.46	0.0002	0.0914	PYGL	phosphorylase, glycogen, liver	NM_001163940; NM_002863; ENST00000216392; ENST00000528757; ENST00000530336; ENST00000532107; ENST00000532462; ENST00000544180; ENST00000553872; AF046785; AF066858; AK300580; BC009895; BC065011; BC082229; BC095850; BC110791; M14636; OTTHUMT00000390652; OTTHUMT00000390653; OTTHUMT00000390654; OTTHUMT00000390655; OTTHUMT00000390657; OTTHUMT00000411197; OTTHUMT00000411198; uc001wyu.3; uc001wyw.4; uc0…	chr14
16827255	1.33	0.0002	0.0914	KIAA0895L	KIAA0895-like	NM_001040715; ENST00000290881; ENST00000561621; ENST00000561679; ENST00000562514; ENST00000563831; ENST00000563902; ENST00000563918; ENST00000564423; ENST00000564835; ENST00000568165; ENST00000568563; ENST00000570009; AK092303; BC080183; OTTHUMT00000421193; OTTHUMT00000422748; OTTHUMT00000422749; OTTHUMT00000422751; OTTHUMT00000422752; OTTHUMT00000422753; OTTHUMT00000422754; OTTHUMT00000430296; O…	chr16
16827366	1.48	0.0002	0.0914	ATP6V0D1	ATPase, H+ transporting, lysosomal 38kDa, V0 subunit d1	NM_004691; XM_011523444; XM_011523445; XM_011523446; XM_011523447; ENST00000290949; ENST00000426604; ENST00000540149; ENST00000561658; ENST00000561852; ENST00000563064; ENST00000563305; ENST00000564191; ENST00000564615; ENST00000564788; ENST00000565835; ENST00000566322; ENST00000567170; ENST00000567694; ENST00000568101; ENST00000568298; ENST00000568620; ENST00000602876; AK125522; AK128641; AK3005…	chr16
16857905	1.16	0.0002	0.0914	MARCH2	membrane associated ring finger 2	NM_001005415; NM_001005416; NM_016496; XM_006722763; XM_011528046; XM_011528047; ENST00000215555; ENST00000381035; ENST00000594796; ENST00000595142; ENST00000595213; ENST00000601283; ENST00000601724; ENST00000602117; AB197929; BC032624; BC111388; OTTHUMT00000460358; OTTHUMT00000460359; OTTHUMT00000460360; OTTHUMT00000460361; OTTHUMT00000461129; OTTHUMT00000461130; OTTHUMT00000461131; uc002mjv.3; …	chr19
16862585	-1.3	0.0002	0.0914	DMRTC2	DMRT-like family C2	NM_001040283; XM_005259146; XM_005259148; XM_011527212; XM_011527213; XM_011527214; XM_011527215; XM_011527216; ENST00000269945; ENST00000596258; ENST00000596660; ENST00000596827; ENST00000600017; ENST00000601660; ENST00000602098; AK057404; AK301822; BC029202; BC039266; OTTHUMT00000463041; OTTHUMT00000463042; OTTHUMT00000463043; OTTHUMT00000463044; OTTHUMT00000463045; OTTHUMT00000463046; OTTHUMT0…	chr19
16889966	-1.58	0.0002	0.0914	ADAM23	ADAM metallopeptidase domain 23	NM_003812; XM_005246932; XM_011512086; ENST00000264377; ENST00000374415; ENST00000444281; AB009672; AK091800; AK296844; BC132763; BC132765; OTTHUMT00000256431; OTTHUMT00000336801; OTTHUMT00000336802	chr2
17047504	2.2	0.0002	0.0914	HSPB1	heat shock 27kDa protein 1	NM_001540; ENST00000248553; ENST00000429938; ENST00000447574; AB020027; AF086135; AK296890; BC000510; BC012292; BC012768; BC073768; BT019888; CR407614; CR536489; FJ224323; OTTHUMT00000252958; OTTHUMT00000341395; OTTHUMT00000341396; U90906; uc003uew.3; uc010ldj.2	chr7
17049013	1.25	0.0002	0.0914	ZSCAN25	zinc finger and SCAN domain containing 25	NM_145115; XM_005250194; XM_011515905; XM_011515906; XM_011515907; XM_011515908; XM_011515909; XM_011515910; XR_927402; ENST00000262941; ENST00000334715; ENST00000394150; ENST00000394152; ENST00000431485; ENST00000466948; ENST00000473646; ENST00000481424; ENST00000485586; ENST00000493443; AK160369; BC114573; BC114941; BX648158; OTTHUMT00000157203; OTTHUMT00000250723; OTTHUMT00000344916; OTTHUMT00…	chr7
17123152	1.71	0.0002	0.0914				TCONS_l2_00018477
17124988	1.95	0.0002	0.0914				TCONS_l2_00027830
17125292	2.48	0.0002	0.0914				TCONS_l2_00029401
16794966	1.83	0.0002	0.0928	C14orf1	chromosome 14 open reading frame 1	NM_007176; ENST00000256319; AF134159; AF136971; BC002444; CR533443; OTTHUMT00000413683; uc001xrt.3	chr14
17059119	1.67	0.0002	0.0928	SEMA3C	sema domain, immunoglobulin domain (Ig), short basic domain, secreted, (semaphorin) 3C	NM_006379; XM_005250113; ENST00000265361; ENST00000411788; ENST00000419255; ENST00000427167; ENST00000458729; ENST00000470581; ENST00000475955; ENST00000487621; AB000220; AF086506; AK299322; AK304294; BC030690; OTTHUMT00000253279; OTTHUMT00000339901; OTTHUMT00000339902; OTTHUMT00000339903; OTTHUMT00000339904; OTTHUMT00000339905; OTTHUMT00000339906; OTTHUMT00000339908; uc003uhj.3; uc011kgw.2; uc01…	chr7
17119968	-1.18	0.0002	0.0931				TCONS_l2_00000585
16859253	1.8	0.0002	0.0932	TPM4	tropomyosin 4	NM_001145160; NM_003290; XM_005260042; XM_006722865; XM_011528231; XM_011528232; ENST00000300933; ENST00000344824; ENST00000586193; ENST00000586499; ENST00000586833; ENST00000587201; ENST00000588032; ENST00000588410; ENST00000588483; ENST00000588507; ENST00000589897; ENST00000590180; ENST00000591226; ENST00000591645; ENST00000592822; AK300136; AK301285; BC002827; BC037576; BC067225; BT019634; FJ2…	chr19
16829922	1.42	0.0002	0.0942	MINK1	misshapen-like kinase 1	NM_001024937; NM_015716; NM_153827; NM_170663; XM_005256664; XM_005256665; XM_006721530; XM_006721531; XM_006721532; XM_006721533; XM_006721534; XM_006721535; XM_006721536; XM_006721538; XM_011523905; XM_011523906; XM_011523907; XM_011523908; XM_011523909; ENST00000347992; ENST00000355280; ENST00000453408; ENST00000571207; ENST00000571526; ENST00000572330; ENST00000572629; ENST00000574453; ENST00…	chr17
16869803	1.69	0.0002	0.0955	EPHX3	epoxide hydrolase 3	NM_001142886; NM_024794; ENST00000221730; ENST00000435261; ENST00000594042; ENST00000602233; AK026061; BC115002; BC132958; BC132960; OTTHUMT00000465797; OTTHUMT00000465798; OTTHUMT00000465799; uc002nap.3; uc002naq.3	chr19
16701031	-1.5	0.0002	0.0957				chr1
17035064	1.37	0.0002	0.0957				chr6_mcf_hap5
16793024	1.99	0.0002	0.0966	ERO1A	endoplasmic reticulum oxidoreductase alpha	NM_014584; XM_011536684; ENST00000395686; ENST00000553714; ENST00000554019; ENST00000554251; ENST00000555069; ENST00000556039; ENST00000556223; ENST00000556358; ENST00000556769; ENST00000557178; ENST00000629528; AF081886; AK292839; AY358463; BC008674; BC012941; OTTHUMT00000276892; OTTHUMT00000411689; OTTHUMT00000411690; OTTHUMT00000411691; OTTHUMT00000411692; OTTHUMT00000411693; OTTHUMT0000041169…	chr14
16806467	1.72	0.0002	0.0966	TJP1	tight junction protein 1	NM_001301025; NM_001301026; NM_003257; NM_175610; XM_005254617; XM_005254618; XM_005254619; XM_005254620; XM_005254621; XM_006720660; XM_006725554; XM_006725555; XM_006725556; XM_006725557; XM_006725558; XM_006725560; XM_011521972; XM_011521973; XM_011521974; XM_011521975; XM_011547422; XM_011547423; XM_011547424; XM_011548946; XM_011548947; XM_011548948; XM_011548949; XM_011548950; XM_011548951;…	chr15
17125584	-1.33	0.0002	0.0966				TCONS_l2_00030415
16780201	-1.37	0.0002	0.0967				chr13
16859268	1.45	0.0002	0.0982				chr19
16943936	1.71	0.0003	0.1033	MIR567	microRNA 567	NR_030292; ENST00000385205; uc021xck.1	chr3
16698590	1.74	0.0003	0.1033	SLC26A9	solute carrier family 26 (anion exchanger), member 9	NM_052934; NM_134325; XM_011509121; XM_011509122; XM_011509123; XM_011509124; XR_921737; ENST00000340781; ENST00000367134; ENST00000367135; ENST00000461505; ENST00000469392; ENST00000491127; AF314958; AF331525; AK127491; BC136538; BC151208; OTTHUMT00000087742; OTTHUMT00000087939; OTTHUMT00000087940; OTTHUMT00000087942; OTTHUMT00000087943; uc001hdm.3; uc001hdo.3; uc001hdp.3; uc001hdq.3	chr1
16707944	1.38	0.0003	0.1033	C10orf12	chromosome 10 open reading frame 12	NM_015652; ENST00000286067; BC024315; OTTHUMT00000049627; uc001kmv.3	chr10
16774515	1.24	0.0003	0.1033	TPT1-AS1	TPT1 antisense RNA 1	NR_024458; AK055081; AK124332; AK127569; uc001vac.3; uc010tfr.2; uc021rjh.1	chr13
16840113	1.7	0.0003	0.1033	CXCL16	chemokine (C-X-C motif) ligand 16	NM_001100812; NM_022059; ENST00000293778; ENST00000573123; ENST00000574412; ENST00000575168; ENST00000576153; AF275260; AF301016; AF337812; AK292114; AY358909; BC017588; BC044930; OTTHUMT00000207506; OTTHUMT00000439576; OTTHUMT00000439577; OTTHUMT00000439578; OTTHUMT00000439579; uc002fyr.4; uc002fys.4	chr17
16868158	1.28	0.0003	0.1033	RAB11B-AS1	RAB11B antisense RNA 1	NR_038237; ENST00000593581; ENST00000597407; ENST00000597785; uc002mjt.4	chr19
16903286	1.3	0.0003	0.1033				chr2
16907979	1.56	0.0003	0.1033	ABCA12	ATP binding cassette subfamily A member 12	NM_015657; NM_173076; NR_103740; XM_011510951; XM_011510952; ENST00000272895; ENST00000389661; ENST00000412081; AF418105; AY033486; AY219711; OTTHUMT00000337109; OTTHUMT00000337110; OTTHUMT00000337111; uc002vev.3; uc002vew.3; uc010zjn.2	chr2
16915635	1.32	0.0003	0.1033	OSBPL2	oxysterol binding protein-like 2	NM_001278649; NM_014835; NM_144498; XM_011529117; XM_011529118; XM_011529119; XM_011529120; XR_936667; XR_936668; ENST00000313733; ENST00000358053; ENST00000439951; ENST00000448156; ENST00000471817; ENST00000618198; ENST00000618509; ENST00000620616; ENST00000621075; ENST00000622332; AF392447; AK093592; AK124174; AK291851; AK296595; AY028168; BC000296; BC004455; CR456722; OTTHUMT00000080020; OTTHU…	chr20
16966563	1.29	0.0003	0.1033	SLAIN2	SLAIN motif family member 2	NM_020846; XM_005248121; ENST00000264313; ENST00000505131; ENST00000506375; ENST00000510595; ENST00000512093; AK025264; AK291006; BC031691; BC040993; OTTHUMT00000365807; OTTHUMT00000367236; OTTHUMT00000367238; OTTHUMT00000367239; OTTHUMT00000372275; uc003gya.4; uc003gyb.1	chr4
17017398	1.84	0.0003	0.1033				chr6
17026125	1.36	0.0003	0.1033				chr6_apd_hap1
17030207	1.36	0.0003	0.1033				chr6_dbb_hap3
17058152	1.6	0.0003	0.1033	ERV3-1; ZNF117	endogenous retrovirus group 3, member 1; zinc finger protein 117	NM_001007253; ENST00000487644; ENST00000528878; AK074464; AK097499; OTTHUMT00000344864; OTTHUMT00000383882; uc003tts.2; uc011kdr.2; ENST00000394323; ENST00000535538; AK295189; BC063605; OTTHUMT00000381468; OTTHUMT00000399083	chr7
17063977	1.54	0.0003	0.1033	LOC154761	family with sequence similarity 115, member C pseudogene	NR_015421; ENST00000481651; ENST00000493239; ENST00000494978; ENST00000517565; uc003wdl.2; uc003wdm.2; ENST00000463346	chr7
17069579	-1.2	0.0003	0.1033	C8orf46	chromosome 8 open reading frame 46	NM_152765; ENST00000305454; ENST00000450307; ENST00000460144; ENST00000470796; ENST00000480005; ENST00000482608; ENST00000484919; ENST00000485639; ENST00000488582; ENST00000490228; ENST00000498712; ENST00000519702; ENST00000521495; ENST00000521813; ENST00000522977; AK096336; AK294261; BC028400; OTTHUMT00000347010; OTTHUMT00000347012; OTTHUMT00000347014; OTTHUMT00000347015; OTTHUMT00000347016; OTT…	chr8
17106357	1.41	0.0003	0.1033	PLS3	plastin 3	NM_001136025; NM_001172335; NM_001282337; NM_001282338; NM_005032; XM_011537534; ENST00000289290; ENST00000355899; ENST00000420625; ENST00000466150; ENST00000473026; ENST00000481823; ENST00000489283; ENST00000497870; ENST00000539310; AK294385; AK294509; AK295429; AK298501; AK298530; AK300575; BC039049; BC056898; M22299; OTTHUMT00000057976; OTTHUMT00000057977; OTTHUMT00000356067; OTTHUMT0000035606…	chrX
17123154	1.78	0.0003	0.1033				TCONS_l2_00018478
16978442	-4.49	0.0003	0.1036				chr4
16709386	1.28	0.0003	0.1037	CASP7	caspase 7	NM_001227; NM_001267056; NM_001267057; NM_001267058; NM_033338; NM_033339; NM_033340; XM_006718017; XM_006718018; XM_011540259; XM_011540260; ENST00000345633; ENST00000369315; ENST00000369318; ENST00000369321; ENST00000369331; ENST00000429617; ENST00000452490; ENST00000468790; ENST00000487232; ENST00000614447; ENST00000621345; ENST00000621607; AB451281; AK298964; AK300578; AK301437; BC015799; BT0…	chr10
16862651	-1.33	0.0003	0.1039	LOC100505622	uncharacterized LOC100505622	NR_038332; ENST00000527895; ENST00000531517; uc002oss.3	chr19
16730503	1.49	0.0003	0.1048	YAP1	Yes-associated protein 1	NM_001130145; NM_001195044; NM_001195045; NM_001282097; NM_001282098; NM_001282099; NM_001282100; NM_001282101; NM_006106; XM_005271378; XM_005271380; XM_005271381; XM_005271383; XM_011542555; XM_011542556; ENST00000282441; ENST00000345877; ENST00000524575; ENST00000526343; ENST00000526594; ENST00000528834; ENST00000529029; ENST00000531439; ENST00000537274; ENST00000615667; ENST00000629586; AB567…	chr11
17125588	-1.29	0.0003	0.107				TCONS_l2_00030417
16807772	2.09	0.0003	0.1079	PLA2G4E	phospholipase A2, group IVE	NM_001206670; XM_011521237; XM_011521238; XM_011521239; ENST00000399518; ENST00000547930; ENST00000551073; AK127558; OTTHUMT00000252738; OTTHUMT00000404540; OTTHUMT00000404541; uc001zov.2; uc010udc.2; uc021sjp.1	chr15
17120178	1.46	0.0003	0.1079				TCONS_l2_00001553
16771303	1.4	0.0003	0.1089	TRIAP1	TP53 regulated inhibitor of apoptosis 1	NM_016399; ENST00000302432; ENST00000546954; BC002638; BC055313; OTTHUMT00000108980; OTTHUMT00000403669; U75688; uc001tyg.3	chr12
17067553	1.32	0.0003	0.1096	DCTN6; LEPROTL1	dynactin 6; leptin receptor overlapping transcript-like 1	NM_006571; ENST00000221114; ENST00000519830; ENST00000520739; ENST00000520829; ENST00000522141; ENST00000522540; ENST00000523666; BC013175; CR456851; D84145; OTTHUMT00000375815; OTTHUMT00000375848; OTTHUMT00000375849; OTTHUMT00000375850; OTTHUMT00000375851; OTTHUMT00000375852; OTTHUMT00000375853; uc003xhy.3	chr8
16775014	1.48	0.0003	0.1102	CKAP2	cytoskeleton associated protein 2	NM_001098525; NM_001286686; NM_001286687; NM_018204; XM_005266344; XM_011535043; ENST00000258607; ENST00000378034; ENST00000378037; ENST00000459902; ENST00000468284; ENST00000480747; ENST00000490903; AK299083; AY062261; AY062262; BC010901; BC105806; BC130296; BC136332; EF560732; OTTHUMT00000045069; OTTHUMT00000045071; OTTHUMT00000355010; OTTHUMT00000355011; OTTHUMT00000355012; OTTHUMT00000355013;…	chr13
16911595	1.5	0.0003	0.1112				chr20
17116154	-1.27	0.0003	0.1112	TTTY8; TTTY8B	testis-specific transcript, Y-linked 8 (non-protein coding); testis-specific transcript, Y-linked 8B (non-protein coding)	NR_001533; NR_003591; uc004fqy.3; uc004fsh.3	chrY
17116805	-1.27	0.0003	0.1112	TTTY8; TTTY8B	testis-specific transcript, Y-linked 8 (non-protein coding); testis-specific transcript, Y-linked 8B (non-protein coding)	NR_001533; NR_003591; uc004fqy.3; uc004fsh.3	chrY
16800108	1.29	0.0003	0.1125	HAUS2	HAUS augmin like complex subunit 2	NM_001130447; NM_018097; XM_006720600; ENST00000260372; ENST00000391623; ENST00000562398; ENST00000563479; ENST00000564279; ENST00000567640; ENST00000568846; ENST00000568876; ENST00000570178; ENST00000607467; AK022939; BC010903; OTTHUMT00000253173; OTTHUMT00000429962; OTTHUMT00000429963; OTTHUMT00000429964; OTTHUMT00000429965; OTTHUMT00000429966; OTTHUMT00000429967; OTTHUMT00000429968; OTTHUMT000…	chr15
16912362	1.61	0.0003	0.1125	ID1	inhibitor of DNA binding 1, dominant negative helix-loop-helix protein	NM_002165; NM_181353; ENST00000376105; ENST00000376112; AK291152; BC000613; BC012420; BT007443; D13890; OTTHUMT00000078550; OTTHUMT00000078551; uc002wwg.2; uc002wwh.2; D13889	chr20
16977500	2.54	0.0004	0.1125				chr4
17121738	1.73	0.0004	0.1137				TCONS_l2_00011135
16996146	1.31	0.0004	0.114	ESM1	endothelial cell-specific molecule 1	NM_001135604; NM_007036; ENST00000381403; ENST00000381405; ENST00000598310; ENST00000601836; AK300634; BC011989; OTTHUMT00000214099; OTTHUMT00000367875; OTTHUMT00000461437; OTTHUMT00000461438; uc003jpk.3; uc010ivt.3	chr5
16918683	1.48	0.0004	0.1142	MMP24-AS1	MMP24 antisense RNA 1	NR_102705; NR_102706	chr20
16752715	1.28	0.0004	0.1145	LRP1	LDL receptor related protein 1	NM_002332; ENST00000243077; ENST00000338962; ENST00000451724; ENST00000553277; ENST00000553446; ENST00000554118; ENST00000554174; ENST00000555124; ENST00000555941; ENST00000556247; ENST00000556356; ENST00000556830; AK122840; BC021204; BC045107; BC052593; BC072015; OTTHUMT00000412771; OTTHUMT00000412772; OTTHUMT00000412773; OTTHUMT00000412774; OTTHUMT00000412775; OTTHUMT00000412776; OTTHUMT0000041…	chr12
16999180	1.45	0.0004	0.1145	LOX	lysyl oxidase	NM_001178102; NM_002317; ENST00000231004; ENST00000503759; ENST00000505593; ENST00000508067; ENST00000513319; AF039291; AK297709; AK298781; AK315873; AK316309; BC074820; BC074872; BC089436; M94054; OTTHUMT00000250887; OTTHUMT00000371232; OTTHUMT00000371233; OTTHUMT00000371235; OTTHUMT00000371236; uc003ksu.3; uc010jcp.3; uc010jcq.3; uc010jcr.3; uc011cwk.2	chr5
17060237	1.29	0.0004	0.1145	ATP5J2; ATP5J2-PTCD1; PTCD1	ATP synthase, H+ transporting, mitochondrial Fo complex subunit F2; ATP5J2-PTCD1 readthrough; pentatricopeptide repeat domain 1	NM_001003713; NM_001003714; NM_001039178; NM_001198879; NM_004889; NM_015545; ENST00000292475; ENST00000292478; ENST00000359832; ENST00000394186; ENST00000413834; ENST00000414062; ENST00000419981; ENST00000430029; ENST00000430982; ENST00000449683; ENST00000451138; ENST00000466753; ENST00000481899; ENST00000485011; ENST00000485746; ENST00000488775; ENST00000491560; ENST00000524321; AF088918; AK123…	chr7
16679952	1.51	0.0004	0.1158	LOC100288069; LOC101930131; LOC101929823; LOC102723643	uncharacterized LOC100288069; uncharacterized LOC101930131; uncharacterized LOC101929823; uncharacterized LOC102723643	NR_033908; XR_253606; XR_254453; XR_433322; XR_917630; XR_917634; XR_917635; XR_917637; XR_924908; XR_933905; XR_933906; XR_942205; XR_942207; XR_952129; ENST00000428504; BC006361; uc001abo.3	chr1
16695835	-1.38	0.0004	0.1175				chr1
16861852	1.43	0.0004	0.1185	ACTN4	actinin, alpha 4	NM_004924; XM_005259281; XM_005259282; XM_006723406; ENST00000252699; ENST00000390009; ENST00000424234; ENST00000440400; ENST00000477174; ENST00000489451; ENST00000495553; ENST00000497637; ENST00000588618; ENST00000589528; AK299955; AK304554; BC005033; D89980; DQ431186; GU987085; OTTHUMT00000268091; OTTHUMT00000268092; OTTHUMT00000268093; OTTHUMT00000268094; OTTHUMT00000268095; OTTHUMT00000268096…	chr19
16977760	1.69	0.0004	0.1186	SLC10A6	solute carrier family 10 (sodium/bile acid cotransporter), member 6	NM_197965; XM_011531923; XM_011531924; ENST00000273905; ENST00000505535; BC107051; BC107052; EF437223; OTTHUMT00000253043; OTTHUMT00000363199; uc003hqd.2	chr4
16827677	5.51	0.0004	0.1208				chr16
16915220	1.43	0.0004	0.121	RAB22A	RAB22A, member RAS oncogene family	NM_020673; ENST00000244040; ENST00000488949; AF091034; BC015710; BC063457; BT007046; OTTHUMT00000079880; OTTHUMT00000267822; uc002xyz.3	chr20
16661856	-1.21	0.0004	0.1229	LINC01226	long intergenic non-protein coding RNA 1226	NR_027085; ENST00000412068; ENST00000417514; AK093618	chr1
16663284	1.37	0.0004	0.1229	CCDC30	coiled-coil domain containing 30	ENST00000462063; OTTHUMT00000097208	chr1
16674521	1.29	0.0004	0.1229	QSOX1	quiescin Q6 sulfhydryl oxidase 1	NM_001004128; NM_002826; ENST00000367600; ENST00000367602; ENST00000392029; ENST00000443059; AF361868; AK092177; AK290842; AK290887; AY358941; BC017692; BC100023; L42379; OTTHUMT00000085289; OTTHUMT00000085290; OTTHUMT00000100310; OTTHUMT00000100311; U97276; uc001gny.3; uc001gnz.3	chr1
16676954	1.56	0.0004	0.1229	MIR205HG; MIR205	MIR205 host gene; microRNA 205	NM_001104548; NR_029622; XM_011509880; ENST00000384891; AK091113; BC063704; uc009xcn.3; uc010psk.2	chr1
16754917	1.41	0.0004	0.1229	C12orf29	chromosome 12 open reading frame 29	NM_001009894; ENST00000356891; ENST00000453037; ENST00000547468; ENST00000548511; ENST00000548757; ENST00000549345; ENST00000550333; ENST00000552121; ENST00000552803; ENST00000552847; AL049382; BC058014; BC092422; BX537868; OTTHUMT00000406333; OTTHUMT00000406334; OTTHUMT00000406335; OTTHUMT00000406336; OTTHUMT00000406337; OTTHUMT00000406338; OTTHUMT00000406339; OTTHUMT00000406340; OTTHUMT00000406…	chr12
16774082	1.33	0.0004	0.1229	EXOSC8	exosome component 8	NM_181503; XM_006719763; XR_429212; XR_941480; ENST00000239893; ENST00000389704; ENST00000464235; ENST00000470423; ENST00000474661; ENST00000481013; ENST00000488108; ENST00000488779; ENST00000489088; ENST00000490537; ENST00000495092; AK096810; AK126602; BC020773; OTTHUMT00000044533; OTTHUMT00000044534; OTTHUMT00000044535; OTTHUMT00000044536; OTTHUMT00000044537; OTTHUMT00000044538; OTTHUMT00000044…	chr13
16785058	1.5	0.0004	0.1229	HIF1A	hypoxia inducible factor 1, alpha subunit (basic helix-loop-helix transcription factor)	NM_001243084; NM_001530; NM_181054; ENST00000323441; ENST00000337138; ENST00000394997; ENST00000539097; ENST00000547430; ENST00000553999; ENST00000555014; ENST00000556237; ENST00000556827; ENST00000557206; ENST00000557446; ENST00000557538; AB073325; AB500182; AB733094; AF207601; AF207602; AF304431; AK296876; AK299551; AK304315; AK304436; BC012527; BT009776; DQ975378; FJ790247; OTTHUMT00000276977;…	chr14
16786167	1.31	0.0004	0.1229	PSEN1	presenilin 1	NM_000021; NM_007318; XM_005267864; XM_005267866; XM_011536971; XM_011536972; XM_011536973; XM_011536974; ENST00000324501; ENST00000357710; ENST00000394157; ENST00000394164; ENST00000406768; ENST00000553447; ENST00000553599; ENST00000553719; ENST00000553855; ENST00000554131; ENST00000554995; ENST00000555254; ENST00000555386; ENST00000555867; ENST00000556011; ENST00000556066; ENST00000556533; ENST…	chr14
16840696	1.76	0.0004	0.1229	SOX15	SRY box 15	NM_006942; ENST00000250055; ENST00000538513; ENST00000570788; AB006867; AK301687; BC000985; BC072003; OTTHUMT00000440756; OTTHUMT00000440757; OTTHUMT00000440758; uc002ghy.1; uc002ghz.1	chr17
17024187	1.67	0.0004	0.1229	PERP	PERP, TP53 apoptosis effector	NM_022121; ENST00000421351; AF317550; BC010163; OTTHUMT00000042423; uc003qht.2; AY157578	chr6
17042841	1.36	0.0004	0.1229				chr7
17107045	1.28	0.0004	0.1229	HPRT1	hypoxanthine phosphoribosyltransferase 1	NM_000194; XM_011531328; ENST00000298556; ENST00000462974; ENST00000475720; BC000578; BT019350; CR407645; M31642; OTTHUMT00000058361; OTTHUMT00000058362; OTTHUMT00000058363; uc004exl.4	chrX
17120506	1.36	0.0004	0.1229				TCONS_l2_00003601
17123514	-1.24	0.0004	0.1229				TCONS_l2_00020575
16694322	1.32	0.0005	0.1235	RIT1	Ras-like without CAAX 1	NM_001256820; NM_001256821; NM_006912; ENST00000368322; ENST00000368323; ENST00000461050; ENST00000462687; ENST00000539040; ENST00000609492; AF084462; AF493923; AK298768; BC104186; BC104187; CR407639; OTTHUMT00000039593; OTTHUMT00000039594; OTTHUMT00000039595; OTTHUMT00000039596; OTTHUMT00000471600; OTTHUMT00000471601; U71203; U78165	chr1
16854784	-1.22	0.0005	0.1235				chr18
16976468	2.2	0.0005	0.1235	TMPRSS11F	transmembrane protease, serine 11F	NM_207407; XM_011531935; ENST00000356291; OTTHUMT00000251439; uc003hdt.1	chr4
16691262	1.33	0.0005	0.127	NRAS	neuroblastoma RAS viral (v-ras) oncogene homolog	NM_002524; ENST00000369535; AF493919; BC005219; BT019734; BT019735; OTTHUMT00000033395; uc009wgu.3; X02751	chr1
16774976	1.31	0.0005	0.127	WDFY2	WD repeat and FYVE domain containing 2	NM_052950; XM_011534914; XM_011534915; XM_011534916; XR_941483; XR_941484; XR_941485; XR_941487; XR_941488; XR_941489; ENST00000298125; ENST00000460145; ENST00000612477; AF411978; AK058149; AK093224; BC014004; OTTHUMT00000045985; OTTHUMT00000045986; OTTHUMT00000474833; uc001vfp.3; uc010ads.1; uc010adt.1	chr13
17080450	1.26	0.0005	0.127	EXT1	exostosin glycosyltransferase 1	NM_000127; ENST00000378204; ENST00000436216; ENST00000437196; BC001174; OTTHUMT00000132768; OTTHUMT00000132770; OTTHUMT00000316377; uc003yok.1	chr8
16666239	1.36	0.0005	0.1288	ACADM	acyl-CoA dehydrogenase, C-4 to C-12 straight chain	NM_000016; NM_001127328; NM_001286042; NM_001286043; NM_001286044; ENST00000370834; ENST00000370841; ENST00000420607; ENST00000473018; ENST00000481374; ENST00000525808; ENST00000525881; ENST00000526129; ENST00000526196; ENST00000526930; ENST00000528016; ENST00000529059; ENST00000530953; ENST00000532207; ENST00000532509; ENST00000534146; ENST00000534334; ENST00000541113; AF251043; AK296045; AK3010…	chr1
16847354	1.23	0.0005	0.1288	USP32	ubiquitin specific peptidase 32	NM_032582; XM_011525371; XM_011525372; XM_011525373; XM_011525374; XM_011525375; XM_011525376; XM_011525377; XM_011525378; XM_011525379; ENST00000300896; ENST00000393003; ENST00000587651; ENST00000588898; ENST00000589335; ENST00000589552; ENST00000590133; ENST00000591768; ENST00000592339; AF350251; AF533230; BC054344; OTTHUMT00000449235; OTTHUMT00000449450; OTTHUMT00000449454; OTTHUMT00000449455;…	chr17
16854660	-2.11	0.0005	0.1288				chr18
16974011	-1.25	0.0005	0.1288	JAKMIP1	janus kinase and microtubule interacting protein 1	NM_001099433; NM_001306133; NM_001306134; NM_144720; XM_011513400; ENST00000282924; ENST00000409021; ENST00000409371; ENST00000409831; ENST00000410077; ENST00000457227; ENST00000473053; AK098536; AK294356; AK295339; AY382340; BC047075; OTTHUMT00000246816; OTTHUMT00000246817; OTTHUMT00000329747; OTTHUMT00000329748; OTTHUMT00000329750; OTTHUMT00000358648; OTTHUMT00000368678; uc003giu.4; uc003giv.4;…	chr4
16980601	1.49	0.0005	0.1288	SH3D19	SH3 domain containing 19	NM_001009555; NM_001128923; NM_001128924; NM_001243349; XM_005262767; XM_011531646; XM_011531647; XM_011531648; XM_011531649; ENST00000304527; ENST00000409252; ENST00000409598; ENST00000427414; ENST00000462257; ENST00000474743; ENST00000478503; ENST00000508492; ENST00000514013; ENST00000514152; ENST00000604030; ENST00000604440; AK128493; AK291025; AK294476; BC108890; BC108891; BC108892; BC108893;…	chr4
16797487	-6.96	0.0005	0.1294	IGHV1-18	immunoglobulin heavy variable 1-18	OTTHUMT00000325664; OTTHUMT00000486453	chr14
16699780	1.48	0.0005	0.1297	GTF2IP20	general transcription factor IIi pseudogene 20	NR_132119; XR_247074; XR_250965; XR_921135; XR_921136; XR_949180; XR_949181; XR_949182	chr1
16722936	-1.34	0.0005	0.1297	LOC105376588	uncharacterized LOC105376588	XR_931118; XR_960254	chr11
16911070	1.23	0.0005	0.1297	AP5S1	adaptor-related protein complex 5, sigma 1 subunit	NM_001204446; NM_001204447; NM_018347; ENST00000246041; ENST00000379567; ENST00000379573; ENST00000455742; ENST00000615891; BC043344; OTTHUMT00000077768; OTTHUMT00000077769; OTTHUMT00000077770; OTTHUMT00000077771; uc002wjs.2; uc002wjt.3; uc002wju.2; uc021wab.1	chr20
16915993	1.49	0.0005	0.1297	PPDPF	pancreatic progenitor cell differentiation and proliferation factor	NM_024299; XM_011529042; ENST00000370177; ENST00000370179; ENST00000464438; ENST00000473620; BC002531; BC056416; OTTHUMT00000080149; OTTHUMT00000080151; OTTHUMT00000080152; OTTHUMT00000080153; uc002yff.3	chr20
16934653	-1.22	0.0005	0.1297	FLJ90680	FLJ90680 protein	AK075161	chr22
16942991	1.37	0.0005	0.1297	ARL13B	ADP-ribosylation factor like GTPase 13B	NM_001174150; NM_001174151; NM_144996; NM_182896; NR_033427; XM_006713531; XM_006713532; XM_011512532; XM_011512533; XM_011512534; XM_011512535; XM_011512536; ENST00000303097; ENST00000335438; ENST00000394222; ENST00000460371; ENST00000471138; ENST00000475206; ENST00000478400; ENST00000486562; ENST00000492165; ENST00000535334; AK296994; AK299284; BC073842; BC094725; BC104035; BC104036; OTTHUMT000…	chr3
17070307	2.68	0.0005	0.1297	FABP5	fatty acid binding protein 5 (psoriasis-associated)	NM_001444; ENST00000297258; ENST00000396359; ENST00000481695; ENST00000486269; BC019385; BC070303; M94856; OTTHUMT00000259329; OTTHUMT00000259330; OTTHUMT00000259331; OTTHUMT00000259332; uc003yca.2	chr8
16820463	1.98	0.0005	0.1302	CDH3	cadherin 3, type 1, P-cadherin (placental)	NM_001793; XM_011522800; ENST00000264012; ENST00000429102; ENST00000542274; ENST00000566808; ENST00000567674; ENST00000568292; ENST00000569036; ENST00000569080; AK296968; BC014462; BC041846; OTTHUMT00000268896; OTTHUMT00000433749; OTTHUMT00000433750; OTTHUMT00000433751; OTTHUMT00000433752; OTTHUMT00000433753; OTTHUMT00000433754; OTTHUMT00000433755; uc002ewf.2; uc010vli.1	chr16
16665433	2.28	0.0006	0.1309				chr1
16676071	1.37	0.0006	0.1309	TMEM183A	transmembrane protein 183A	XM_005245612; XM_011510157; XR_241106; XR_922000; BC067775; OTTHUMT00000100129; OTTHUMT00000100130; OTTHUMT00000100131; OTTHUMT00000100132; OTTHUMT00000101323; uc001gyv.1	chr1
16676764	3.15	0.0005	0.1309	CD55	CD55 molecule, decay accelerating factor for complement (Cromer blood group)	NM_000574; NM_001114752; NM_001300902; NM_001300903; NM_001300904; NR_125349; ENST00000314754; ENST00000343420; ENST00000367063; ENST00000367064; ENST00000367067; ENST00000391921; ENST00000465534; ENST00000476590; ENST00000488171; AB240566; AB240567; AB240568; AB240569; AB240570; AK298549; AK300621; AY055758; AY055759; AY055760; BC001288; BT007159; M30142; M31516; OTTHUMT00000088208; OTTHUMT00000…	chr1
16692577	1.68	0.0006	0.1309	LOC100996713	uncharacterized LOC100996713	XM_006711719; XM_006726372	chr1
16706298	1.35	0.0006	0.1309	VDAC2	voltage-dependent anion channel 2	NM_001184783; NM_001184823; NM_003375; NR_033675; XM_006717961; XM_011540128; ENST00000298468; ENST00000313132; ENST00000332211; ENST00000344036; ENST00000413289; ENST00000447677; ENST00000460044; ENST00000468285; ENST00000470745; ENST00000472137; ENST00000475142; ENST00000481876; ENST00000498394; ENST00000543351; AK296635; AK315919; BC000165; BC012883; BC072407; CR456964; L06328; L08666; OTTHUMT…	chr10
16732674	-1.29	0.0006	0.1309				chr11
16749162	1.35	0.0006	0.1309	CMAS	cytidine monophosphate N-acetylneuraminic acid synthetase	NM_018686; XR_931313; ENST00000229329; ENST00000534981; ENST00000535610; ENST00000537658; ENST00000538498; AF271388; AF397212; AK124990; BC016609; OTTHUMT00000402235; OTTHUMT00000402236; OTTHUMT00000402237; OTTHUMT00000402238; OTTHUMT00000402239	chr12
16775364	1.68	0.0007	0.1309	KLF5	Kruppel-like factor 5 (intestinal)	NM_001286818; NM_001730; ENST00000377687; ENST00000464404; ENST00000476859; ENST00000477333; ENST00000539231; AB030824; AF132818; AF287272; AK131397; AK296900; AK302280; AK304284; BC007695; BC042131; BT006641; D14520; EF208215; HQ628639; HQ628640; HQ628641; OTTHUMT00000045263; OTTHUMT00000045264; OTTHUMT00000045265; OTTHUMT00000045266; uc001vjd.3; uc001vje.3	chr13
16778715	1.25	0.0006	0.1309	TPT1	tumor protein, translationally-controlled 1	NM_001286272; NM_001286273; NM_003295; ENST00000309246; ENST00000379055; ENST00000379056; ENST00000379060; ENST00000442760; ENST00000484604; ENST00000490277; ENST00000527226; ENST00000528619; ENST00000529421; ENST00000530245; ENST00000530705; ENST00000616577; AK296587; AK296952; AY117678; AY334563; BC003352; BC012431; BC022436; BC040008; BC052333; CR457036; OTTHUMT00000044758; OTTHUMT00000044759;…	chr13
16779232	1.28	0.0006	0.1309	INTS6	integrator complex subunit 6	NM_001039937; NM_001039938; NM_001306091; NM_012141; XM_005266341; XM_011535040; XM_011535041; ENST00000311234; ENST00000398119; ENST00000442263; ENST00000460868; ENST00000461515; ENST00000466784; ENST00000469430; ENST00000476666; ENST00000483288; ENST00000483441; ENST00000483746; ENST00000485178; ENST00000486195; ENST00000488009; ENST00000490542; ENST00000491189; ENST00000491723; ENST00000491997…	chr13
16789782	-2.07	0.0006	0.1309				chr14
16791849	1.41	0.0006	0.1309	SPTSSA	serine palmitoyltransferase, small subunit A	NM_138288; ENST00000298130; BC016805; BC016808; BC068480; OTTHUMT00000276640; uc001wsc.3; BC021701	chr14
16793559	1.46	0.0005	0.1309	DHRS7	dehydrogenase/reductase (SDR family) member 7	NM_016029; ENST00000216500; ENST00000536410; ENST00000553328; ENST00000553986; ENST00000554101; ENST00000555171; ENST00000556502; ENST00000557137; ENST00000557185; ENST00000557326; ENST00000557751; ENST00000611054; AF126782; AF151844; AY359031; BC000637; BC007337; OTTHUMT00000276947; OTTHUMT00000411804; OTTHUMT00000411805; OTTHUMT00000411806; OTTHUMT00000411807; OTTHUMT00000411808; OTTHUMT0000041…	chr14
16819509	1.55	0.0006	0.1309	POLR2C	polymerase (RNA) II (DNA directed) polypeptide C, 33kDa	NM_032940; XM_011523111; ENST00000219252; ENST00000562599; ENST00000562953; ENST00000563115; ENST00000563589; ENST00000564626; ENST00000564651; ENST00000567982; AF008443; AK293112; AK295582; BC000409; BC003159; BC028157; CR542041; OTTHUMT00000257340; OTTHUMT00000432723; OTTHUMT00000432724; OTTHUMT00000432725; OTTHUMT00000432726; OTTHUMT00000432727; OTTHUMT00000432728; OTTHUMT00000432729; uc002elt…	chr16
16826892	1.6	0.0006	0.1309	CSNK2A2	casein kinase 2, alpha prime polypeptide	ENST00000563307; AK125922; OTTHUMT00000422598	chr16
16839019	1.25	0.0006	0.1309	SLC16A3	solute carrier family 16 (monocarboxylate transporter), member 3	NM_001042422; NM_001042423; NM_001206950; NM_001206951; NM_001206952; NM_004207; XM_011523607; ENST00000392339; ENST00000392341; ENST00000577650; ENST00000578522; ENST00000578574; ENST00000578684; ENST00000578810; ENST00000579572; ENST00000580098; ENST00000580189; ENST00000581287; ENST00000581642; ENST00000582743; ENST00000582946; ENST00000583025; ENST00000583237; ENST00000584689; ENST00000584781…	chr17
16844356	1.5	0.0006	0.1309	TNS4	tensin 4	NM_032865; XM_005257744; ENST00000254051; ENST00000394072; ENST00000497303; ENST00000582747; AF417488; BC013373; BC018706; OTTHUMT00000257154; OTTHUMT00000257155; OTTHUMT00000257156; OTTHUMT00000447523; uc002huu.4; uc010cxb.3	chr17
16856097	-1.48	0.0006	0.1309				chr18
16858122	1.35	0.0006	0.1309	MRPL4	mitochondrial ribosomal protein L4	NM_015956; NM_146387; NM_146388; XM_011528045; ENST00000253099; ENST00000307422; ENST00000393733; ENST00000588502; ENST00000588963; ENST00000590150; ENST00000590669; ENST00000590702; ENST00000591054; ENST00000592071; ENST00000592514; AB049635; AF132962; BC000756; BC009858; OTTHUMT00000451195; OTTHUMT00000451196; OTTHUMT00000451197; OTTHUMT00000451198; OTTHUMT00000451199; OTTHUMT00000451200; OTTHU…	chr19
16861630	1.75	0.0005	0.1309	SPINT2	serine peptidase inhibitor, Kunitz type, 2	NM_001166103; NM_021102; ENST00000301244; ENST00000454580; ENST00000585357; ENST00000587090; ENST00000587334; ENST00000587516; ENST00000589749; ENST00000590210; ENST00000590738; ENST00000592007; AB006534; AF027205; AK127479; AK291532; AK297154; BC001668; BC007705; BC011951; BC011955; BC012868; BT020115; BT020116; BT020117; CR407604; OTTHUMT00000458151; OTTHUMT00000458152; OTTHUMT00000458153; OTTH…	chr19
16861997	1.63	0.0006	0.1309	ZFP36	ZFP36 ring finger protein	NM_003407; ENST00000594045; ENST00000594442; ENST00000597629; ENST00000600033; BC009693; M63625; M92843; OTTHUMT00000464495; OTTHUMT00000464496; OTTHUMT00000464497; OTTHUMT00000464498	chr19
16868797	1.42	0.0006	0.1309	AP1M2	adaptor-related protein complex 1, mu 2 subunit	NM_001300887; NM_005498; XM_011527615; ENST00000250244; ENST00000587069; ENST00000589348; ENST00000589571; ENST00000589684; ENST00000589809; ENST00000590923; ENST00000591240; ENST00000591676; ENST00000592285; AF020797; BC003387; BC003612; BC005021; OTTHUMT00000452032; OTTHUMT00000452033; OTTHUMT00000452034; OTTHUMT00000452035; OTTHUMT00000452036; OTTHUMT00000452037; OTTHUMT00000452038; OTTHUMT000…	chr19
16914285	-1.28	0.0007	0.1309	WFDC13	WAP four-disulfide core domain 13	NM_172005; ENST00000305479; AF454505; uc002xpd.3	chr20
16939793	-2.06	0.0006	0.1309				chr3
16955666	-3.14	0.0006	0.1309				chr3
16997636	1.85	0.0006	0.1309				chr5
17017231	-1.19	0.0007	0.1309	NCR3	natural cytotoxicity triggering receptor 3	NM_001145466; NM_001145467; NM_147130; XM_006715049; XM_006725031; XM_006725478; XM_006725692; XM_006725808; XM_006725902; XM_006725989; XM_006726081; XM_011514459; XM_011546285; XM_011547201; XM_011547202; XM_011547203; XM_011547204; XM_011547615; XM_011547850; XM_011548021; XM_011548022; XM_011548210; XM_011548390; XM_011548391; XM_011548392; XM_011548393; ENST00000340027; ENST00000376071; ENST…	chr6
17018186	1.32	0.0006	0.1309	RGL2	ral guanine nucleotide dissociation stimulator-like 2	NM_001243738; NM_004761; XM_011514781; XM_011514782; XM_011514783; XM_011514784; XM_011514785; XM_011547264; XM_011547265; XM_011547266; XM_011547267; XM_011547268; XM_011547667; XM_011547668; XM_011547669; XM_011547670; XM_011547671; XM_011548066; XM_011548067; XM_011548068; XM_011548069; XM_011548070; XM_011548255; XM_011548256; XM_011548257; XM_011548258; XM_011548259; XR_926294; XR_952209; XR…	chr6
17026767	-1.19	0.0007	0.1309				chr6_apd_hap1
17027364	1.26	0.0006	0.1309				chr6_cox_hap2
17027581	1.3	0.0006	0.1309				chr6_cox_hap2
17029087	-1.19	0.0007	0.1309				chr6_cox_hap2
17029997	1.32	0.0006	0.1309				chr6_cox_hap2
17031872	-1.19	0.0007	0.1309				chr6_dbb_hap3
17032681	1.32	0.0006	0.1309				chr6_dbb_hap3
17033131	1.32	0.0006	0.1309				chr6_mann_hap4
17034344	-1.19	0.0007	0.1309				chr6_mann_hap4
17036592	-1.22	0.0006	0.1309				chr6_mcf_hap5
17037482	1.32	0.0006	0.1309				chr6_mcf_hap5
17037907	1.32	0.0006	0.1309				chr6_qbl_hap6
17039385	-1.19	0.0007	0.1309				chr6_qbl_hap6
17041868	-1.19	0.0007	0.1309				chr6_ssto_hap7
17105953	1.32	0.0006	0.1309	TBC1D8B	TBC1 domain family, member 8B (with GRAM domain)	NM_017752; NM_198881; XM_006724669; XM_006724670; ENST00000276175; ENST00000310452; ENST00000357242; ENST00000431860; ENST00000460545; ENST00000481617; ENST00000492970; AB449890; AB449891; BC122564; BX648230; OTTHUMT00000057807; OTTHUMT00000057808; OTTHUMT00000057809; OTTHUMT00000057810; OTTHUMT00000057811; OTTHUMT00000359366; OTTHUMT00000359367; uc004emm.3; uc004emn.3; uc004emo.3	chrX
17117606	1.37	0.0006	0.1309				chr13
17118299	1.58	0.0006	0.1309				chr7
17119822	2.75	0.0006	0.1309				tc5329933
16678322	1.46	0.0007	0.133	GUK1	guanylate kinase 1	NM_000858; NM_001159390; NM_001159391; NM_001242839; NM_001242840; XM_005273103; XM_005273104; XM_005273105; XM_005273106; XM_011544174; ENST00000312726; ENST00000366716; ENST00000366718; ENST00000366721; ENST00000366722; ENST00000366723; ENST00000366726; ENST00000366728; ENST00000366730; ENST00000391865; ENST00000412265; ENST00000435153; ENST00000453943; ENST00000460224; ENST00000462807; ENST000…	chr1
16825333	1.29	0.0007	0.133	CLN3	ceroid-lipofuscinosis, neuronal 3	NM_000086; NM_001042432; NM_001286104; NM_001286105; NM_001286109; NM_001286110; ENST00000333496; ENST00000355477; ENST00000357806; ENST00000357857; ENST00000359984; ENST00000360019; ENST00000395653; ENST00000561505; ENST00000561689; ENST00000563874; ENST00000564091; ENST00000564574; ENST00000565047; ENST00000565140; ENST00000565236; ENST00000565316; ENST00000565354; ENST00000565688; ENST00000565…	chr16
16893704	2.41	0.0007	0.133	FAM110C	family with sequence similarity 110, member C	NM_001077710; XM_011510372; XM_011510373; XM_011510374; ENST00000327669; ENST00000460464; ENST00000461026; AK302544; AL137761; DQ431183; OTTHUMT00000322220; OTTHUMT00000322221; OTTHUMT00000322222; uc010yim.2	chr2
17113340	2.78	0.0007	0.133	GNG5P2	guanine nucleotide binding protein (G protein), gamma 5 pseudogene 2	OTTHUMT00000057903	chrX
17119280	-1.36	0.0007	0.133				tc5178974
17120702	1.25	0.0007	0.133				TCONS_l2_00005567
16830912	1.49	0.0007	0.1359				chr17
16767911	1.26	0.0007	0.1372	PAWR	PRKC, apoptosis, WT1, regulator	NM_002583; XM_006719435; XM_006719436; XR_944560; XR_944561; ENST00000328827; ENST00000547016; ENST00000547571; ENST00000547699; ENST00000548075; ENST00000548426; ENST00000550006; ENST00000550603; ENST00000551712; ENST00000552637; AK095165; BC007018; CR536549; OTTHUMT00000407174; OTTHUMT00000407175; OTTHUMT00000407176; OTTHUMT00000407178; OTTHUMT00000407179; OTTHUMT00000407180; OTTHUMT00000407181…	chr12
16789605	-1.33	0.0007	0.1372				chr14
16920451	1.43	0.0007	0.1381	LOC105372669	uncharacterized LOC105372669	XR_920207; XR_920208; XR_920209; XR_936866; XR_936867; XR_936868	chr20
16842659	1.4	0.0007	0.1383	ALDOC	aldolase C, fructose-bisphosphate	NM_005165; XM_005257949; XM_011524556; ENST00000226253; ENST00000395319; ENST00000395321; ENST00000435638; ENST00000460201; ENST00000578590; ENST00000581807; ENST00000582381; ENST00000584086; AF054987; AK293453; AK293623; AK293693; AK294091; AK294157; AK296039; AK296053; BC003613; BC065565; BC106925; BC106926; BT007006; CR541862; CR541881; OTTHUMT00000255839; OTTHUMT00000255840; OTTHUMT0000025584…	chr17
16705989	1.58	0.0007	0.1383				chr10
16800268	1.62	0.0008	0.1383	CKMT1A	creatine kinase, mitochondrial 1A	NM_001015001; XM_005254498; XM_011521728; AK295776; AK316124; AK316319; BC001926; BC006467; BT006628; OTTHUMT00000133135; OTTHUMT00000133136; OTTHUMT00000133217; OTTHUMT00000133218; uc001zsn.3; uc010bdo.2; uc010uea.2; AK316052	chr15
16816386	1.33	0.0007	0.1383	TMC7	transmembrane channel like 7	NM_001160364; NM_001300732; NM_024847; XM_011545959; ENST00000304381; ENST00000421369; ENST00000568469; ENST00000569532; AK293874; AY236498; AY263165; BC036205; BC047719; OTTHUMT00000254276; OTTHUMT00000435806; OTTHUMT00000435807; OTTHUMT00000435808; uc002dfp.2; uc002dfq.3; uc010vao.1; uc010vap.2; ENST00000561963; OTTHUMT00000435809	chr16
16827234	1.44	0.0007	0.1383	FAM96B	family with sequence similarity 96, member B	NM_016062; NR_024525; NR_046109; ENST00000422424; ENST00000562362; ENST00000563490; ENST00000567511; ENST00000568572; ENST00000569299; AF151886; BC001733; BC005023; OTTHUMT00000429890; OTTHUMT00000429891; OTTHUMT00000429892; OTTHUMT00000429893; OTTHUMT00000429894; OTTHUMT00000429895	chr16
16855994	-1.17	0.0007	0.1383	LOC105372199	uncharacterized LOC105372199	XR_919170	chr18
16917545	-1.4	0.0007	0.1383				chr20
16966279	-1.44	0.0008	0.1383				chr4
17049443	1.29	0.0007	0.1383	GNB2	guanine nucleotide binding protein (G protein), beta polypeptide 2	NM_005273; ENST00000303210; ENST00000393924; ENST00000393926; ENST00000412215; ENST00000419828; ENST00000424361; ENST00000427895; ENST00000431068; ENST00000436220; ENST00000451587; ENST00000469287; ENST00000470354; ENST00000480159; AF064853; AF501883; AK056750; AK291592; BC010073; BC012348; BC068003; CR541729; M16538; M36429; OTTHUMT00000268391; OTTHUMT00000268392; OTTHUMT00000268397; OTTHUMT0000…	chr7
17051474	-1.25	0.0007	0.1383	SMKR1	small lysine-rich protein 1	NM_001195243; ENST00000462322; ENST00000488846; AF086124; BC050400; OTTHUMT00000349421; OTTHUMT00000349422; uc003voy.3	chr7
17061099	1.62	0.0008	0.1383	RASA4B	RAS p21 protein activator 4B	ENST00000488284; OTTHUMT00000351775; uc010lib.1	chr7
17117427	1.67	0.0008	0.1383				chr1
16976455	2.63	0.0008	0.139	TMPRSS11A	transmembrane protease, serine 11A	NM_001114387; NM_182606; ENST00000334830; ENST00000396188; ENST00000508048; ENST00000513536; AK131518; AK292950; AY498712; BC111796; OTTHUMT00000251433; OTTHUMT00000362391; OTTHUMT00000362392; uc003hdr.1; uc003hds.1; AF071882	chr4
16785606	1.36	0.0008	0.1403	MPP5	membrane protein, palmitoylated 5	NM_001256550; NM_022474; XM_005268003; XM_011537086; XM_011537087; ENST00000261681; ENST00000554208; ENST00000554911; ENST00000555925; ENST00000556345; ENST00000557237; ENST00000557783; AK057160; AK291240; AL832326; BC095485; BC129933; OTTHUMT00000412498; OTTHUMT00000412499; OTTHUMT00000412500; OTTHUMT00000412501; OTTHUMT00000412502; OTTHUMT00000412503; OTTHUMT00000412504	chr14
16872203	1.39	0.0008	0.1403	PAF1	PAF1 homolog, Paf1/RNA polymerase II complex component	NM_001256826; NM_019088; NR_046384; ENST00000221265; ENST00000416728; ENST00000595379; ENST00000595564; ENST00000595797; ENST00000597365; ENST00000598127; ENST00000598594; AF086555; AK294625; BC000017; BC013402; OTTHUMT00000464477; OTTHUMT00000464478; OTTHUMT00000464479; OTTHUMT00000464480; OTTHUMT00000464481; OTTHUMT00000464482; OTTHUMT00000464483; OTTHUMT00000464484	chr19
16683960	1.26	0.0008	0.1421	MAP3K6	mitogen-activated protein kinase kinase kinase 6	NM_001297609; NM_004672; XM_011542406; XR_241205; XR_946794; XR_946795; ENST00000357582; ENST00000374040; ENST00000470890; ENST00000472410; ENST00000476509; ENST00000486046; ENST00000493901; ENST00000495230; AB167411; AF100318; BC109032; OTTHUMT00000013469; OTTHUMT00000013470; OTTHUMT00000013471; OTTHUMT00000013472; OTTHUMT00000013473; OTTHUMT00000096882; OTTHUMT00000277002; OTTHUMT00000468165; u…	chr1
16988085	-1.56	0.0008	0.1444				chr5
16873647	1.26	0.0008	0.1445	AP2S1	adaptor-related protein complex 2 sigma 1 subunit	NM_001301076; NM_001301078; NM_001301081; NM_004069; NM_021575; XM_011526423; XM_011526424; ENST00000263270; ENST00000352203; ENST00000593442; ENST00000597020; ENST00000597421; ENST00000598027; ENST00000599990; ENST00000600964; ENST00000601498; ENST00000601649; BC006337; OTTHUMT00000466639; OTTHUMT00000466640; OTTHUMT00000466641; OTTHUMT00000466642; OTTHUMT00000466643; OTTHUMT00000466644; OTTHUMT…	chr19
17040409	1.3	0.0008	0.1445				chr6_ssto_hap7
17078529	-2.01	0.0008	0.1445				chr8
16866389	1.59	0.0008	0.1476	LOC101928344; LOC101930131	protein GVQW1-like; uncharacterized LOC101930131	XM_006722953; XM_006726770; XM_011508825; XM_011508826; XM_011508827; XM_011528453; XM_011528454; XM_011528455; XM_011528456; XR_919254; XR_919255; XR_919256; XR_919257; XR_919258; XR_919259; XR_919260; XR_919261; XR_919262; XR_919263; XR_919264; XR_919265; XR_919266; XR_933905; XR_933907; XR_936217; XR_936218; XR_936219; XR_936220	chr19
16943228	1.23	0.0008	0.1476				chr3
16913493	1.29	0.0008	0.148	RPRD1B	regulation of nuclear pre-mRNA domain containing 1B	NM_021215; XM_005260477; XM_005260480; XM_011528954; XR_936597; ENST00000373433; ENST00000449186; ENST00000462548; ENST00000471511; ENST00000484683; ENST00000495457; ENST00000614670; ENST00000618318; ENST00000622494; AK126484; BC033629; DQ372938; OTTHUMT00000079142; OTTHUMT00000276743; OTTHUMT00000276744; OTTHUMT00000276745; OTTHUMT00000276746; OTTHUMT00000276747; OTTHUMT00000473865; OTTHUMT00000…	chr20
17116675	-2.61	0.0008	0.1485				chrY
16776856	1.4	0.0009	0.1498	LAMP1	lysosomal-associated membrane protein 1	NM_005561; XM_011537494; XM_011537495; ENST00000332556; ENST00000471046; ENST00000472564; AB209319; AK301584; BC021288; BC093044; J03263; J04182; OTTHUMT00000045876; OTTHUMT00000045877; OTTHUMT00000280488; uc001vtm.1; uc010tka.1	chr13
16760838	-3.26	0.0009	0.1506				chr12
16974690	-1.21	0.0009	0.1506	FAM184B	family with sequence similarity 184, member B	NM_015688; XM_011513834; ENST00000265018; AK027311; OTTHUMT00000360137; uc003gpm.4	chr4
16784829	1.27	0.0009	0.1515	JKAMP	JNK1/MAPK8-associated membrane protein	NM_001098625; NM_001284201; NM_001284202; NM_001284203; NM_001284204; NM_016475; XM_006720171; ENST00000261247; ENST00000356057; ENST00000425728; ENST00000553156; ENST00000553647; ENST00000553941; ENST00000554271; ENST00000554721; ENST00000554754; ENST00000554795; ENST00000555491; ENST00000556985; ENST00000557560; ENST00000602482; ENST00000616435; AF212245; AF529304; AK021683; AK128628; AK298209;…	chr14
16916304	1.4	0.0009	0.1515	NRSN2-AS1	NRSN2 antisense RNA 1	NR_109990	chr20
16922779	1.47	0.0009	0.1515	ETS2	v-ets avian erythroblastosis virus E26 oncogene homolog 2	NM_001256295; NM_005239; XM_005260935; ENST00000360214; ENST00000360938; ENST00000432278; ENST00000456966; BC017040; BC042954; BT006838; J04102; OTTHUMT00000207544; OTTHUMT00000207545; OTTHUMT00000207546; OTTHUMT00000207547; uc002yxf.3	chr21
17081401	1.8	0.0009	0.1515	NDRG1	N-myc downstream regulated 1	NM_001135242; NM_001258432; NM_001258433; NM_006096; XM_011516791; XM_011516792; ENST00000323851; ENST00000414097; ENST00000517331; ENST00000517599; ENST00000518010; ENST00000518094; ENST00000518176; ENST00000518480; ENST00000519228; ENST00000519278; ENST00000519580; ENST00000520230; ENST00000520943; ENST00000521026; ENST00000521414; ENST00000521438; ENST00000521544; ENST00000521664; ENST00000522…	chr8
17092831	1.13	0.0009	0.1515	IFNA10	interferon, alpha 10	NM_002171; ENST00000357374; OTTHUMT00000051887; uc003zoq.1; V00551	chr9
16678536	1.22	0.0009	0.1521	RAB4A; SPHAR	RAB4A, member RAS oncogene family; S-phase response (cyclin related)	NM_001271998; NM_004578; NM_006542; NR_073545; ENST00000366688; ENST00000366690; ENST00000473894; ENST00000481981; ENST00000489342; ENST00000618010; AF498934; AY585832; BC002438; BC004309; KC407675; OTTHUMT00000091727; OTTHUMT00000091728; OTTHUMT00000099066; OTTHUMT00000099067; OTTHUMT00000130347; uc001htk.4; M28211; X13902	chr1
16776283	-1.2	0.0009	0.1521	LOC105370341	uncharacterized LOC105370341	XR_915233; XR_931690	chr13
16777190	2.1	0.0009	0.1521	GJB6	gap junction protein beta 6	NM_001110219; NM_001110220; NM_001110221; NM_006783; ENST00000241124; ENST00000356192; ENST00000400065; ENST00000400066; AK289592; AY297110; BC038934; uc001umz.4; uc001una.4; uc001unb.4; uc001unc.4; uc001und.4	chr13
16777378	1.21	0.0009	0.1521				chr13
16822249	1.8	0.0009	0.1521	LOC101930131; LOC100134822; LOC102723643; LOC105376783; LOC101929823; LOC105369256; LOC388572	uncharacterized LOC101930131; uncharacterized LOC100134822; uncharacterized LOC102723643; uncharacterized LOC105376783; uncharacterized LOC101929823; uncharacterized LOC105369256; uncharacterized LOC388572	XR_253606; XR_426578; XR_426580; XR_433322; XR_917630; XR_917631; XR_917632; XR_917633; XR_917634; XR_917635; XR_917636; XR_924908; XR_933905; XR_933906; XR_933907; XR_933908; XR_942196; XR_942197; XR_948970; XR_948971; XR_948973; XR_948976; XR_948978; XR_948980; XR_952113; XR_952115; XR_952119; XR_952120; XR_953902; XR_960089	chr16
16912127	1.71	0.0009	0.1521	LOC105372578	uncharacterized LOC105372578	XR_920012; XR_937399	chr20
16987461	1.45	0.0009	0.1521				chr5
17109109	-1.62	0.0009	0.1521				chrX
17118722	1.25	0.0009	0.1521				tc5006983
17123302	1.41	0.0009	0.1522				TCONS_l2_00019376
17062037	-1.25	0.0009	0.1524				chr7
17120320	1.36	0.0009	0.1524				TCONS_l2_00002667
16665373	1.23	0.001	0.1531	INADL	InaD-like (Drosophila)	NM_176877; XM_005270341; XM_005270347; XM_006710278; XM_011540462; XM_011540463; XM_011540464; XM_011540465; XM_011540466; XM_011540467; XM_011540468; XM_011540469; XM_011540470; ENST00000307297; ENST00000316485; ENST00000371158; ENST00000459752; ENST00000465798; ENST00000472512; ENST00000484562; ENST00000484937; ENST00000488913; ENST00000490547; ENST00000493967; ENST00000494842; ENST00000613764;…	chr1
16673544	1.22	0.001	0.1531	BLZF1	basic leucine zipper nuclear factor 1	NM_003666; XM_005245561; XM_011510092; ENST00000329281; ENST00000367807; ENST00000367808; ENST00000420531; ENST00000426663; AF288161; AK055883; AK291725; BC020716; OTTHUMT00000086109; OTTHUMT00000086110; OTTHUMT00000086111; OTTHUMT00000086112; OTTHUMT00000086113; U79751; uc001gfw.3; uc001gfx.2; uc001gfy.3; uc009wvp.1	chr1
16763293	-1.43	0.001	0.1531				chr12
16785696	1.46	0.001	0.1531	ARG2	arginase 2	NM_001172; ENST00000261783; ENST00000556491; ENST00000557120; ENST00000557319; AY074489; BC001350; BC008464; BC029050; CR536550; D86724; OTTHUMT00000415190; OTTHUMT00000415208; OTTHUMT00000415209; OTTHUMT00000415210; U75667; U82256; uc001xjs.3	chr14
16825196	1.33	0.0009	0.1531	NSMCE1	NSE1 homolog, SMC5-SMC6 complex component	NM_145080; XM_006721023; XM_011545761; XM_011545762; XM_011545763; ENST00000361439; ENST00000561960; ENST00000562039; ENST00000563273; ENST00000563512; ENST00000563900; ENST00000564342; ENST00000565070; ENST00000565384; ENST00000565626; ENST00000566087; ENST00000567710; ENST00000569236; AK056795; BC018938; OTTHUMT00000254577; OTTHUMT00000435042; OTTHUMT00000435043; OTTHUMT00000435044; OTTHUMT0000…	chr16
16840406	-1.87	0.001	0.1531				chr17
16845897	-1.61	0.001	0.1531				chr17
16924459	-1.5	0.001	0.1531				chr21
17058249	2.88	0.001	0.1531	SBDS	Shwachman-Bodian-Diamond syndrome	NM_016038; ENST00000246868; ENST00000414306; ENST00000463579; ENST00000490953; ENST00000617799; AF151855; AK289609; AY169963; BC065700; OTTHUMT00000251746; OTTHUMT00000346555; OTTHUMT00000346556; OTTHUMT00000346558; uc003tvm.1	chr7
17099403	1.33	0.001	0.1531	RALGDS	ral guanine nucleotide dissociation stimulator	NM_001042368; NM_001271774; NM_001271775; NM_001271776; NM_006266; ENST00000372047; ENST00000372050; ENST00000372062; ENST00000393157; ENST00000393160; ENST00000424572; ENST00000460587; ENST00000469972; ENST00000471109; ENST00000477660; ENST00000482648; ENST00000493067; ENST00000493438; ENST00000495621; ENST00000498797; AB037729; AF027169; AF295773; AK024575; AK074114; AK301470; BC059362; OTTHUMT…	chr9
17009093	1.54	0.001	0.1533	VEGFA	vascular endothelial growth factor A	NM_001025366; NM_001025367; NM_001025368; NM_001025369; NM_001025370; NM_001033756; NM_001171622; NM_001171623; NM_001171624; NM_001171625; NM_001171626; NM_001171627; NM_001171628; NM_001171629; NM_001171630; NM_001204384; NM_001204385; NM_001287044; NM_003376; ENST00000230480; ENST00000324450; ENST00000372055; ENST00000372064; ENST00000372067; ENST00000372077; ENST00000413642; ENST00000417285; …	chr6
17105706	1.45	0.001	0.1585	WBP5	WW domain binding protein 5	NM_001006612; NM_001006613; NM_001006614; NM_016303; ENST00000372656; ENST00000372661; AF125535; AL833152; BC023544; OTTHUMT00000057706; OTTHUMT00000057707; uc004ekd.3; uc004eke.3; uc004ekf.3; uc004ekg.3	chrX
16714536	1.52	0.001	0.1592	IPMK	inositol polyphosphate multikinase	NM_152230; XM_011539565; ENST00000373935; AF432853; BC065709; OTTHUMT00000048142; uc001jkb.3	chr10
16913263	1.34	0.001	0.1592	EPB41L1	erythrocyte membrane protein band 4.1-like 1	NM_001258329; NM_001258330; NM_001258331; NM_012156; NM_177996; XM_011528664; XM_011528665; XM_011528666; XM_011528667; XM_011528668; XM_011528669; XM_011528670; XM_011528671; XM_011528672; XM_011528673; XM_011528674; XM_011528675; XM_011528676; XM_011528677; XM_011528678; XM_011528679; XM_011528680; XM_011528681; XM_011528682; XM_011528683; XM_011528684; XM_011528685; XM_011528686; ENST000002020…	chr20
16941691	-1.82	0.001	0.1592	SNORD69	small nucleolar RNA, C/D box 69	NR_003057; ENST00000391150; uc003dfh.1	chr3
16695390	1.37	0.001	0.1594				chr1
16730393	-1.19	0.001	0.1594	CNTN5	contactin 5	NM_001243270; NM_001243271; NM_014361; NM_175566; XM_011542871; XM_011542872; XM_011542873; ENST00000279463; ENST00000418526; ENST00000524560; ENST00000524871; ENST00000525047; ENST00000525236; ENST00000527185; ENST00000527682; ENST00000528682; ENST00000528727; ENST00000530458; ENST00000619298; AB013802; AB013803; AK294692; BC039255; BC130619; BC144185; BC144186; OTTHUMT00000395146; OTTHUMT000003…	chr11
16735946	1.25	0.001	0.1594	LOC105376557	uncharacterized LOC105376557	XR_931042; XR_960179	chr11
16749382	1.38	0.001	0.1594	MED21	mediator complex subunit 21	NM_001271811; NM_004264; NR_073463; NR_073464; ENST00000282892; ENST00000536503; ENST00000536711; ENST00000538186; ENST00000544998; ENST00000546323; BC008380; CR456999; OTTHUMT00000403261; OTTHUMT00000403262; OTTHUMT00000403263; OTTHUMT00000403264; OTTHUMT00000403265; OTTHUMT00000403266; U46837; U52960	chr12
16756134	1.68	0.001	0.1594				chr12
16870739	-1.18	0.0011	0.1594	LINC00663	long intergenic non-protein coding RNA 663	NR_026956; AK289657; BC034236; uc002nof.4; uc010ech.3	chr19
17014997	1.25	0.001	0.1594	HUS1B	HUS1 checkpoint clamp component B	NM_148959; ENST00000380907; AF508547; BC101697; BC101699; OTTHUMT00000205617; uc003mtg.3	chr6
16777307	-1.85	0.0011	0.1595				chr13
16827624	-1.26	0.0011	0.1595				chr16
16980768	-1.53	0.0011	0.1595				chr4
17045540	-1.47	0.0011	0.1595				chr7
17119404	-1.53	0.0011	0.1595				tc5227702
17121168	-1.46	0.0011	0.1595				TCONS_l2_00008534
16701782	1.23	0.0011	0.1599	WDR37	WD repeat domain 37	NM_014023; ENST00000263150; ENST00000358220; ENST00000381329; ENST00000436154; ENST00000482165; ENST00000620998; AK125050; AK128194; AK292591; BC018044; OTTHUMT00000046418; OTTHUMT00000046419; OTTHUMT00000046420; OTTHUMT00000046421; OTTHUMT00000046422; uc001ige.3; uc001igf.1; uc001igg.1; uc009xhm.1; uc009xhn.1	chr10
16723695	1.34	0.0011	0.1599	MIR3973	microRNA 3973	NR_039769; ENST00000579824; uc021qga.1	chr11
16881138	2.12	0.0011	0.1599	MXD1	MAX dimerization protein 1	NM_001202513; NM_001202514; NM_002357; ENST00000264444; ENST00000409442; ENST00000410000; ENST00000435990; ENST00000465446; ENST00000540449; AK301088; BC069377; BC069433; BC098396; BC113531; BC117260; BC143831; BC143832; CR536495; CR541692; L06895; OTTHUMT00000251845; OTTHUMT00000327374; OTTHUMT00000327375; OTTHUMT00000327376; OTTHUMT00000327377; uc002sfy.3; uc010yqp.2; uc010yqq.2; uc010yqr.2; uc…	chr2
16911651	1.29	0.0011	0.1599	DSTN	destrin (actin depolymerizing factor)	NM_001011546; NM_006870; XM_011529142; XM_011529143; XM_011529144; ENST00000246069; ENST00000449141; ENST00000474024; AK302338; AK315994; BC009477; EU794606; OTTHUMT00000078131; OTTHUMT00000101970; OTTHUMT00000127140; uc002wpq.3; uc002wpr.3; uc010gck.3	chr20
17021504	-1.5	0.0011	0.1599	CNR1	cannabinoid receptor 1 (brain)	NM_001160226; NM_001160258; NM_001160259; NM_016083; NM_033181; XM_005248650; XM_006715330; XM_011535424; XM_011535425; XM_011535426; XM_011535427; XM_011535428; ENST00000362094; ENST00000369499; ENST00000369501; ENST00000428600; ENST00000468898; ENST00000549890; ENST00000551417; AF107262; AY766182; AY995204; BC074811; BC074812; BC100968; BC100969; BC100970; BC100971; DQ067455; KC292264; uc003pmq…	chr6
16706286	1.33	0.0011	0.1599	SAMD8	sterile alpha motif domain containing 8	NM_001174156; NM_144660; XM_005269541; XM_011539311; XM_011539312; XM_011539313; ENST00000372687; ENST00000372690; ENST00000447533; ENST00000542569; BC080593; GQ472208; OTTHUMT00000048780; OTTHUMT00000048781; OTTHUMT00000048782; uc001jwx.2; uc001jwy.2	chr10
17107066	-1.32	0.0011	0.1599				chrX
16667530	1.44	0.0011	0.1603	PALMD	palmdelphin	NM_017734; ENST00000263174; ENST00000496843; ENST00000605497; ENST00000605613; ENST00000615664; AF262379; AJ312214; AL390969; AL390970; AL390971; AL390972; AL390973; BC012570; BX648213; OTTHUMT00000029672; OTTHUMT00000029673; OTTHUMT00000468886; OTTHUMT00000468887; uc001dsg.3	chr1
17044193	1.41	0.0011	0.1603	LOC101927841	uncharacterized LOC101927841	XR_252181; XR_252182; XR_432128; XR_432129; XR_955472; XR_955473; XR_955474; XR_955475	chr7
16678907	1.35	0.0012	0.1612	COA6	cytochrome c oxidase assembly factor 6	NM_001012985; NM_001206641; NM_001301733; ENST00000366612; ENST00000366613; ENST00000366615; ENST00000619305; BC052810; BC064905; BC116455; OTTHUMT00000092612; OTTHUMT00000092613; OTTHUMT00000092614; uc001hwb.3; uc001hwc.3	chr1
16681501	1.31	0.0012	0.1612	CTNNBIP1	catenin, beta interacting protein 1	NM_001012329; NM_020248; ENST00000377256; ENST00000377258; ENST00000377263; ENST00000400904; AB021262; BC014300; BC146892; BC146896; OTTHUMT00000005012; OTTHUMT00000005013; OTTHUMT00000005014; OTTHUMT00000005015; uc001aqk.1; uc001aql.1	chr1
16706006	1.17	0.0012	0.1612				chr10
16707221	1.27	0.0012	0.1612	KIF20B	kinesin family member 20B	NM_001284259; NM_016195; ENST00000260753; ENST00000371728; ENST00000447580; ENST00000478929; AB033337; AY739715; OTTHUMT00000049328; OTTHUMT00000049330; OTTHUMT00000049331; OTTHUMT00000049332; uc001kgr.1; uc001kgs.1; uc001kgt.1; uc009xtw.1	chr10
16716590	1.63	0.0012	0.1612	MYOF	myoferlin	NM_013451; NM_133337; XM_005269693; XM_005269694; XM_006717760; XM_011539632; XM_011539633; ENST00000358334; ENST00000359263; ENST00000371488; ENST00000371489; ENST00000463743; ENST00000474161; ENST00000475358; ENST00000485212; ENST00000488645; AF182316; AF207990; AK093890; BC052617; OTTHUMT00000049419; OTTHUMT00000049420; OTTHUMT00000049421; OTTHUMT00000049422; OTTHUMT00000049423; OTTHUMT0000004…	chr10
16750395	-1.24	0.0012	0.1612	LOC102723757	uncharacterized LOC102723757	XR_914057; XR_944895; BC039429	chr12
16784943	-1.35	0.0012	0.1612				chr14
16785149	-1.36	0.0012	0.1612				chr14
16786650	-1.73	0.0012	0.1612				chr14
16789019	1.27	0.0012	0.1612	TECPR2	tectonin beta-propeller repeat containing 2	NM_001172631; NM_014844; XM_005268246; XM_011537419; ENST00000359520; ENST00000557786; ENST00000558678; ENST00000559124; ENST00000561099; ENST00000561228; AK127721; AK296395; AK299690; BC136647; BC142667; BC142715; BC151230; OTTHUMT00000415056; OTTHUMT00000415839; OTTHUMT00000415840; OTTHUMT00000415842; OTTHUMT00000415843; OTTHUMT00000415844; uc001ylw.2; uc010awl.3; uc010txw.2; uc010txx.2; ENST00…	chr14
16815137	1.52	0.0012	0.1612	ATP6V0C	ATPase, H+ transporting, lysosomal 16kDa, V0 subunit c	NM_001198569; NM_001694; ENST00000330398; ENST00000564973; ENST00000565223; ENST00000568562; ENST00000618152; BC004537; BC007389; BC007759; BC009290; BT007155; CR541930; CR541951; OTTHUMT00000250810; OTTHUMT00000435645; OTTHUMT00000435647; OTTHUMT00000435648; uc002cqn.3; uc021tav.1; M62762	chr16
16819450	1.24	0.0012	0.1612	RSPRY1	ring finger and SPRY domain containing 1	NM_001305163; NM_001305164; NM_001305182; NM_133368; XM_005256220; XM_011523427; XM_011523428; XM_011523429; XM_011523430; ENST00000394420; ENST00000537866; ENST00000561641; ENST00000562439; ENST00000562768; ENST00000562959; ENST00000563073; ENST00000564435; ENST00000564530; ENST00000566352; ENST00000568505; ENST00000568920; AK124601; AY358548; BC013173; OTTHUMT00000257338; OTTHUMT00000432806; OT…	chr16
16821045	-1.55	0.0012	0.1612				chr16
16830988	1.33	0.0012	0.1612	NDEL1	nudE neurodevelopment protein 1-like 1	NM_001025579; NM_030808; XM_006721580; XM_011524012; XM_011524013; ENST00000334527; ENST00000380025; ENST00000402554; ENST00000578172; ENST00000579880; ENST00000580012; ENST00000580237; ENST00000580738; ENST00000581189; ENST00000581679; ENST00000582277; ENST00000582490; ENST00000582665; ENST00000582812; ENST00000583066; ENST00000583683; ENST00000584866; ENST00000585098; AF182078; AF217798; AK1238…	chr17
16840788	1.43	0.0012	0.1612	TRAPPC1	trafficking protein particle complex 1	NM_001166621; NM_021210; NR_030684; NR_030697; ENST00000303731; ENST00000540486; ENST00000571739; ENST00000571947; ENST00000572656; ENST00000573989; ENST00000575639; BC032717; OTTHUMT00000226975; OTTHUMT00000440860; OTTHUMT00000440861; OTTHUMT00000440862; OTTHUMT00000440863; OTTHUMT00000440864; uc002gjo.2; uc021tpk.1; uc021tpl.1; uc021tpm.1	chr17
16850286	-1.23	0.0011	0.1612	MIR4525	microRNA 4525	NR_039751; ENST00000580000	chr17
16850944	1.37	0.0012	0.1612	VAPA	VAMP associated protein A	NM_003574; NM_194434; XM_011525769; ENST00000340541; ENST00000400000; ENST00000577539; ENST00000577901; ENST00000583475; ENST00000583879; ENST00000584796; ENST00000585042; AF044670; AF057358; AF086627; AF154847; AK123434; AK292948; BC002992; BT019618; OTTHUMT00000254489; OTTHUMT00000254490; OTTHUMT00000442549; OTTHUMT00000442550; OTTHUMT00000442551; OTTHUMT00000442552; OTTHUMT00000442558; OTTHUMT…	chr18
16852539	-1.23	0.0012	0.1612	WDR7	WD repeat domain 7	ENST00000254442; OTTHUMT00000256062	chr18
16855594	-1.25	0.0011	0.1612				chr18
16872039	1.34	0.0012	0.1612	ECH1	enoyl-CoA hydratase 1, peroxisomal	NM_001398; ENST00000221418; ENST00000594164; ENST00000594391; ENST00000595470; ENST00000595567; ENST00000596118; ENST00000597089; ENST00000597205; ENST00000597805; ENST00000598316; ENST00000598707; ENST00000600178; ENST00000601060; ENST00000601094; ENST00000601333; ENST00000601778; AK126566; AK291860; AK301211; BC011792; BC017408; OTTHUMT00000462649; OTTHUMT00000462650; OTTHUMT00000462652; OTTHUM…	chr19
16872239	1.18	0.0012	0.1612	EID2B	EP300 interacting inhibitor of differentiation 2B	NM_152361; ENST00000326282; AK096263; BC009725; BC040157; OTTHUMT00000464961; uc002olz.1; ENST00000601837; OTTHUMT00000464962	chr19
16882815	-1.32	0.0012	0.1612	IGKV1OR2-1	immunoglobulin kappa variable 1/OR2-1 (pseudogene)	OTTHUMT00000338373	chr2
16900191	-1.32	0.0012	0.1612	IGKV1OR2-1	immunoglobulin kappa variable 1/OR2-1 (pseudogene)	OTTHUMT00000338373	chr2
16903396	1.25	0.0012	0.1612				chr2
16913806	-1.19	0.0012	0.1612	PLCG1; RPL23AP81	phospholipase C, gamma 1; ribosomal protein L23a pseudogene 81	ENST00000423733; ENST00000599785; ENST00000607954; ENST00000608689; ENST00000608885; ENST00000630423; OTTHUMT00000079235; OTTHUMT00000461884; OTTHUMT00000473082; OTTHUMT00000473083; OTTHUMT00000473084; OTTHUMT00000473152; OTTHUMT00000480402	chr20
16922028	1.4	0.0011	0.1612	BACH1-IT2	BACH1 intronic transcript 2	NR_046564	chr21
16943375	1.33	0.0012	0.1612	TFG	TRK-fused gene	NM_001007565; NM_001195478; NM_001195479; NM_006070; XM_005247066; XM_006713472; XM_006713473; XM_011512334; ENST00000240851; ENST00000418917; ENST00000463568; ENST00000476228; ENST00000479672; ENST00000481203; ENST00000487505; ENST00000490574; ENST00000612059; ENST00000615993; ENST00000620299; AB097040; AB097041; AB731569; AB731570; AK123588; AK127920; BC001483; BC009241; BC023599; BC041600; BT0…	chr3
16943761	-1.44	0.0012	0.1612				chr3
17005011	1.32	0.0012	0.1612				chr6
17009760	1.86	0.0011	0.1612	FAM83B	family with sequence similarity 83, member B	NM_001010872; XM_006715022; XM_011514394; XM_011514395; ENST00000306858; BC101628; BC112275; OTTHUMT00000040994	chr6
17022838	1.3	0.0012	0.1612	LOC101927686	uncharacterized LOC101927686	NR_125844; ENST00000427157; ENST00000452675	chr6
17030426	1.3	0.0011	0.1612				chr6_dbb_hap3
17048859	1.31	0.0012	0.1612	ARPC1A	actin related protein 2/3 complex subunit 1A	NM_001190996; NM_006409; ENST00000262942; ENST00000432786; ENST00000441989; ENST00000463009; ENST00000471960; ENST00000477240; BC039594; BC047889; BC054027; OTTHUMT00000335908; OTTHUMT00000335909; OTTHUMT00000335910; OTTHUMT00000335911; OTTHUMT00000335912; OTTHUMT00000335913; uc003upx.2; uc003upy.2	chr7
17051844	1.49	0.0012	0.1612	AKR1B15	aldo-keto reductase family 1, member B15	NM_001080538; XM_011516240; XM_011516241; XM_011516242; ENST00000423958; ENST00000457545; ENST00000467156; BC072676; OTTHUMT00000339726; OTTHUMT00000339727; uc011kpr.2	chr7
17058643	1.41	0.0012	0.1612				chr7
17067135	1.38	0.0012	0.1612	PPP2R2A	protein phosphatase 2, regulatory subunit B, alpha	NM_001177591; NM_002717; XM_005273559; XM_005273560; XM_011544565; XM_011544566; XM_011544567; XM_011544568; XM_011544569; XR_949430; ENST00000315985; ENST00000380737; ENST00000517754; ENST00000518208; ENST00000518215; ENST00000518254; ENST00000518397; ENST00000518890; ENST00000519439; ENST00000519636; ENST00000520329; ENST00000520438; ENST00000521095; ENST00000521484; ENST00000521557; ENST000005…	chr8
17106415	1.25	0.0012	0.1612	WDR44	WD repeat domain 44	NM_001184965; NM_001184966; NM_019045; XM_011531353; ENST00000254029; ENST00000371822; ENST00000371825; ENST00000371848; ENST00000493448; AK023292; AK127556; AK299711; AK304432; BC028697; BX538087; OTTHUMT00000058001; OTTHUMT00000058002; OTTHUMT00000058003; OTTHUMT00000058004; uc004eqn.3; uc004eqo.3; uc010nqi.3; uc011mtr.2	chrX
17108605	1.37	0.0012	0.1612	VAMP7	vesicle associated membrane protein 7	NM_001145149; NM_001185183; NM_005638; NR_033714; NR_033715; XM_011531188; XM_011545653; ENST00000262640; ENST00000286448; ENST00000460621; ENST00000463317; ENST00000488344; AK293525; AK295605; AK297385; BC056141; OTTHUMT00000058842; OTTHUMT00000058843; OTTHUMT00000058845; OTTHUMT00000058846; OTTHUMT00000058847; uc004fnr.3; uc004fns.3; uc004fnt.3; uc004fxj.3; uc004fxk.3; uc004fxl.3; uc011naa.2; u…	chrX
17117843	-1.46	0.0012	0.1612				chr2
17121740	2.64	0.0011	0.1612				TCONS_l2_00011136
17121898	-1.68	0.0012	0.1612				TCONS_l2_00011993
16880291	-1.29	0.0013	0.1615				chr2
16802152	1.59	0.0013	0.1616	RAB11A	RAB11A, member RAS oncogene family	NM_001206836; NM_004663; ENST00000261890; ENST00000564910; ENST00000565075; ENST00000566233; ENST00000567671; ENST00000568850; ENST00000569304; ENST00000569896; AF000231; AF498946; AK297549; AK298961; AK300008; BC013348; BT020151; BT020154; CR407669; CR536493; OTTHUMT00000256864; OTTHUMT00000420492; OTTHUMT00000420493; OTTHUMT00000420494; OTTHUMT00000420522; OTTHUMT00000420531; OTTHUMT00000420536…	chr15
16688323	1.72	0.0013	0.1624	GNG12	guanine nucleotide binding protein (G protein), gamma 12	NM_018841; XM_011541789; XM_011541790; XM_011541791; ENST00000370982; ENST00000494936; AF119663; AF123766; AF365871; AF493879; AK293101; BC005940; uc001dea.2	chr1
16703928	-1.31	0.0013	0.1624				chr10
16727967	-1.44	0.0013	0.1624	LOC105369360	uncharacterized LOC105369360	AK091996	chr11
16786255	1.29	0.0013	0.1624	ACOT2	acyl-CoA thioesterase 2	NM_006821; NR_046028; XM_006720007; ENST00000238651; ENST00000538782; ENST00000613168; ENST00000622407; AY005822; BC006335; DQ082755; L40401; OTTHUMT00000414434; OTTHUMT00000414435; OTTHUMT00000476209	chr14
16960262	-1.36	0.0013	0.1624	LOC105374150	uncharacterized LOC105374150	XR_924571; XR_924572; XR_942396; XR_942397	chr3
17049076	1.2	0.0013	0.1624	ZKSCAN1	zinc finger with KRAB and SCAN domains 1	NM_001287054; NM_001287055; NM_003439; XM_005250565; XM_011516559; XR_927529; ENST00000324306; ENST00000426572; ENST00000432317; ENST00000482979; ENST00000535170; ENST00000620510; AK123012; AY260738; BC022378; BC112224; BC113697; BX640646; OTTHUMT00000344550; OTTHUMT00000344551; OTTHUMT00000344552; OTTHUMT00000344553; uc003usj.3; uc003usk.1; uc003usl.1	chr7
17093186	1.5	0.0013	0.1624	B4GALT1	UDP-Gal:betaGlcNAc beta 1,4- galactosyltransferase, polypeptide 1	NM_001497; XM_005251440; ENST00000379731; ENST00000535206; AK296928; AK297541; AK316294; BC045773; D29805; M22921; OTTHUMT00000052039; U10473; uc003zsg.2	chr9
16795819	1.32	0.0013	0.1627	GPR68	G protein-coupled receptor 68	NM_001177676; NM_003485; XM_005268110; XM_005268111; XM_005268112; XM_006720262; XM_011537196; XM_011537197; XM_011537198; XM_011537199; XM_011537200; ENST00000529102; ENST00000529300; ENST00000531499; ENST00000535815; AY615372; BC069592; BC096071; BC096072; BC096073; BC096074; BC098567; BC128536; EU883575; uc001xzg.3; uc001xzh.3; U35398	chr14
16851119	-1.4	0.0013	0.1628				chr18
17123262	-1.39	0.0013	0.1636				TCONS_l2_00019221
16756923	1.56	0.0013	0.1637	ATP2A2	ATPase, Ca++ transporting, cardiac muscle, slow twitch 2	NM_001681; NM_170665; XM_005253888; XM_011538402; XM_011538403; XR_243009; ENST00000308664; ENST00000313432; ENST00000377685; ENST00000539276; ENST00000547050; ENST00000547792; ENST00000548169; ENST00000549840; ENST00000550248; ENST00000550262; ENST00000552636; ENST00000553144; AK293877; BC035588; BX648282; M23114; M23115; OTTHUMT00000403536; OTTHUMT00000403537; OTTHUMT00000403538; OTTHUMT0000040…	chr12
16682450	-1.21	0.0014	0.1648	TAS1R2	taste receptor, type 1, member 2	NM_152232; ENST00000375371; OTTHUMT00000006953; uc001bba.1	chr1
16711343	1.12	0.0014	0.1648	AKR1C2	aldo-keto reductase family 1, member C2	NM_001135241; NM_001354; NM_205845; XM_011519342; ENST00000380753; ENST00000455190; ENST00000460124; ENST00000604428; ENST00000604507; ENST00000604711; AK290304; BC063574; OTTHUMT00000046531; OTTHUMT00000046532; OTTHUMT00000468443; OTTHUMT00000468445; OTTHUMT00000468446; uc001ihs.3; uc001iht.3; uc009xhy.3; uc010qao.2; ENST00000604184; AK091194; AK296686; OTTHUMT00000468444	chr10
16761743	1.35	0.0014	0.1648				chr12
16784664	1.25	0.0013	0.1648	ARID4A	AT rich interactive domain 4A (RBP1-like)	NM_002892; NM_023000; NM_023001; XM_005267964; XM_005267965; XM_011537054; XM_011537055; XM_011537056; ENST00000348476; ENST00000355431; ENST00000395168; ENST00000417477; ENST00000424658; ENST00000431317; ENST00000431612; ENST00000445108; ENST00000466065; ENST00000469635; AF086075; OTTHUMT00000276927; OTTHUMT00000276928; OTTHUMT00000318394; OTTHUMT00000318395; OTTHUMT00000318396; OTTHUMT000003183…	chr14
16811372	1.45	0.0014	0.1648	PKM	pyruvate kinase, muscle	NM_001206796; NM_001206797; NM_001206798; NM_001206799; NM_001316318; NM_002654; NM_182470; NM_182471; XM_005254443; XM_005254445; XM_006720570; XM_011521670; XM_011521672; XM_011521673; ENST00000319622; ENST00000335181; ENST00000389093; ENST00000449901; ENST00000561609; ENST00000562784; ENST00000562997; ENST00000563275; ENST00000563986; ENST00000564178; ENST00000564276; ENST00000564440; ENST0000…	chr15
16943336	1.7	0.0013	0.1648	TMEM45A	transmembrane protein 45A	NM_018004; XM_005247569; ENST00000323523; ENST00000403410; ENST00000449609; ENST00000462884; ENST00000485260; ENST00000488904; ENST00000489060; AB013911; AY450392; BC040355; BX648832; OTTHUMT00000317571; OTTHUMT00000317572; OTTHUMT00000317573; OTTHUMT00000317574; OTTHUMT00000317575; OTTHUMT00000317576; OTTHUMT00000317577; uc003dtz.1; uc003dua.1; uc003dub.1	chr3
17063773	1.26	0.0013	0.1648	TRBV7-7	T cell receptor beta variable 7-7	OTTHUMT00000352480; OTTHUMT00000485144	chr7
17071495	1.37	0.0013	0.1648	NACAP1	nascent-polypeptide-associated complex alpha polypeptide pseudogene 1	NR_002182; AK291701; OTTHUMT00000380521; OTTHUMT00000380523; uc003ykc.1	chr8
17094321	-1.26	0.0013	0.1648				chr9
17118258	1.55	0.0014	0.1648	LOC101060128	putative uncharacterized protein encoded by LINC00174	XR_928282; XR_956226	chr7
17124744	1.26	0.0014	0.1652				TCONS_l2_00026655
16679787	-1.64	0.0014	0.1659	OR2M5	olfactory receptor, family 2, subfamily M, member 5	NM_001004690; ENST00000366476; OTTHUMT00000097343; uc010pze.2	chr1
16778959	1.26	0.0014	0.1659	SUCLA2	succinate-CoA ligase, ADP-forming, beta subunit	NM_003850; XM_011535292; XM_011535293; XR_941688; ENST00000378654; ENST00000433022; ENST00000434484; ENST00000467222; ENST00000470760; ENST00000481279; ENST00000493152; ENST00000497202; AB035863; AF087890; AK093506; AK299437; AK302311; AK316041; AK316271; BC027587; OTTHUMT00000044852; OTTHUMT00000044854; OTTHUMT00000044855; OTTHUMT00000044856; OTTHUMT00000044857; OTTHUMT00000044858; OTTHUMT000000…	chr13
16793674	1.34	0.0014	0.1659	LOC105370526	uncharacterized LOC105370526	XR_915681; XR_915682; XR_915683; XR_915684; XR_915685; XR_943925; XR_943926; XR_943927; XR_943928; XR_943929	chr14
16873949	1.25	0.0014	0.1659	KDELR1	KDEL (Lys-Asp-Glu-Leu) endoplasmic reticulum protein retention receptor 1	NM_006801; XM_011526358; ENST00000330720; ENST00000594643; ENST00000597017; ENST00000599084; ENST00000600980; AB097047; AK075185; BC008958; BC018778; OTTHUMT00000465708; OTTHUMT00000465709; OTTHUMT00000465710; OTTHUMT00000465711; OTTHUMT00000465712; uc002pja.1; uc002pjb.1	chr19
17009446	1.32	0.0014	0.1659	ADGRF4	adhesion G protein-coupled receptor F4	NM_153838; ENST00000283303; ENST00000327753; ENST00000371220; AK129826; DQ315370	chr6
17057884	1.35	0.0014	0.1659	SEC61G	Sec61 translocon gamma subunit	NM_001012456; NM_014302; ENST00000352861; ENST00000395535; ENST00000415949; ENST00000450622; ENST00000460484; ENST00000461536; ENST00000480303; AF086539; BC009480; CR456979; OTTHUMT00000251384; OTTHUMT00000342918; OTTHUMT00000342919; OTTHUMT00000342920; OTTHUMT00000342921; OTTHUMT00000342922; uc003tqf.3; uc003tqg.3	chr7
17093038	-1.31	0.0014	0.1659	MOB3B	MOB kinase activator 3B	AK074231; AK172755	chr9
16762661	1.59	0.0014	0.1665	PTHLH	parathyroid hormone-like hormone	NM_002820; NM_198964; NM_198965; NM_198966; XM_011520774; XM_011520775; ENST00000201015; ENST00000395868; ENST00000395872; ENST00000534890; ENST00000535992; ENST00000538310; ENST00000539239; ENST00000542963; ENST00000545234; BC005961; BT007178; CR541882; J03580; J03802; OTTHUMT00000402912; OTTHUMT00000402913; OTTHUMT00000402914; OTTHUMT00000402915; OTTHUMT00000402916; OTTHUMT00000402917; OTTHUMT0…	chr12
16813799	1.8	0.0014	0.1665	CERS3	ceramide synthase 3	NM_001290341; NM_001290342; NM_001290343; NM_178842; XM_011521355; XM_011521356; XM_011521357; XM_011521358; ENST00000284382; ENST00000394113; ENST00000538112; ENST00000558884; ENST00000559023; ENST00000559639; ENST00000560348; ENST00000560944; BC028703; BC034500; BC034970; OTTHUMT00000313593; OTTHUMT00000313594; OTTHUMT00000417698; OTTHUMT00000417699; OTTHUMT00000417718; OTTHUMT00000417719; OTTH…	chr15
16826879	1.45	0.0014	0.1665	CSNK2A2	casein kinase 2, alpha prime polypeptide	NM_001896; XM_005255800; XM_005255801; ENST00000262506; ENST00000562367; ENST00000563307; ENST00000565188; ENST00000566813; ENST00000567730; AK125922; BC008812; M55268; OTTHUMT00000257386; OTTHUMT00000422596; OTTHUMT00000422597; OTTHUMT00000422598; OTTHUMT00000422599; OTTHUMT00000422600; uc002enc.3	chr16
16693898	1.21	0.0014	0.1691	SHC1	SHC (Src homology 2 domain containing) transforming protein 1	NM_001130040; NM_001130041; NM_001202859; NM_003029; NM_183001; XM_005245449; XM_005245451; XM_011509892; XM_011509893; XM_011509894; XM_011509895; XM_011509896; XM_011509897; XM_011509898; ENST00000366442; ENST00000368445; ENST00000368449; ENST00000368450; ENST00000368453; ENST00000412170; ENST00000414115; ENST00000444179; ENST00000444664; ENST00000448116; ENST00000490667; AB208849; AB451255; AK…	chr1
16744286	-1.39	0.0015	0.1691	BTG4	B-cell translocation gene 4	XR_947840	chr11
16785646	1.26	0.0014	0.1691	PLEKHH1	pleckstrin homology domain containing, family H (with MyTH4 domain) member 1	NM_020715; XM_005267913; XM_011537008; XM_011537009; XM_011537010; XM_011537011; XM_011537012; XM_011537013; XM_011537014; XM_011537015; ENST00000329153; ENST00000557971; ENST00000558214; ENST00000558296; ENST00000558366; ENST00000558386; ENST00000558981; ENST00000559168; ENST00000559766; ENST00000559981; ENST00000560100; ENST00000561057; ENST00000561135; ENST00000561370; ENST00000561456; AK12330…	chr14
16841817	1.81	0.0015	0.1691	KRT17P1	keratin 17 pseudogene 1	OTTHUMT00000131109; OTTHUMT00000444290; OTTHUMT00000444291; OTTHUMT00000444292	chr17
16861380	1.4	0.0015	0.1691	CAPNS1	calpain, small subunit 1	NM_001003962; NM_001302632; NM_001302633; NM_001749; XM_005259295; XM_005259296; XM_011527359; ENST00000246533; ENST00000586851; ENST00000586963; ENST00000587718; ENST00000588780; ENST00000588815; ENST00000589146; ENST00000589162; ENST00000590049; ENST00000590874; ENST00000591041; ENST00000592354; ENST00000592483; ENST00000628018; ENST00000628306; ENST00000629983; AK289606; BC000592; BC007779; BC…	chr19
16989719	1.28	0.0014	0.1691	REEP2	receptor accessory protein 2	NM_001271803; NM_016606; NR_073448; NR_073449; ENST00000254901; ENST00000378339; ENST00000464751; ENST00000503379; ENST00000504163; ENST00000506158; ENST00000507511; ENST00000507635; ENST00000510467; ENST00000512126; ENST00000613650; AF251041; AK290547; AK291101; AK293480; AY562240; BC006218; OTTHUMT00000251283; OTTHUMT00000251284; OTTHUMT00000373613; OTTHUMT00000373614; OTTHUMT00000373615; OTTHU…	chr5
17056976	-1.15	0.0015	0.1691	LINC01450	long intergenic non-protein coding RNA 1450	NR_110831; ENST00000443406; BX647937	chr7
16692787	1.29	0.0015	0.1709	ENSA	endosulfine alpha	NM_004436; NM_207042; NM_207043; NM_207044; NM_207045; NM_207046; NM_207047; NM_207168; ENST00000271690; ENST00000339643; ENST00000354702; ENST00000356527; ENST00000361532; ENST00000361631; ENST00000362052; ENST00000369014; ENST00000369016; ENST00000503241; ENST00000503345; ENST00000505321; ENST00000509582; ENST00000513281; AF157509; AF157510; AK057673; AK290064; BC000436; BC004461; BC068544; BC0…	chr1
16697959	-1.14	0.0015	0.1709				chr1
16743554	-1.32	0.0015	0.1709				chr11
16750901	1.4	0.0015	0.1709	TMBIM6	transmembrane BAX inhibitor motif containing 6	NM_001098576; NM_003217; XM_005269126; ENST00000267115; ENST00000395006; ENST00000423828; ENST00000546796; ENST00000546885; ENST00000546914; ENST00000547013; ENST00000547187; ENST00000547798; ENST00000547832; ENST00000548201; ENST00000548589; ENST00000548713; ENST00000548809; ENST00000548894; ENST00000549130; ENST00000549385; ENST00000549445; ENST00000549471; ENST00000549966; ENST00000550040; ENS…	chr12
16759153	1.27	0.0015	0.1709	FZD10	frizzled class receptor 10	NM_007197; ENST00000229030; ENST00000539839; AB027464; BC070037; BC074997; BC074998; OTTHUMT00000399508; uc001uii.3	chr12
16789059	1.63	0.0015	0.1709	RCOR1	REST corepressor 1	NM_015156; XM_005267453; XR_943406; ENST00000262241; ENST00000558495; ENST00000559597; ENST00000560472; AF155595; OTTHUMT00000415058; OTTHUMT00000415865; OTTHUMT00000415866; OTTHUMT00000415867	chr14
16817458	-1.29	0.0015	0.1709	ATP2A1	ATPase, Ca++ transporting, cardiac muscle, fast twitch 1	NM_001286075; NM_004320; NM_173201; ENST00000357084; ENST00000395503; ENST00000536376; ENST00000562185; ENST00000564112; ENST00000564732; AK291314; BC104452; BC104453; BX537389; BX537784; BX647365; OTTHUMT00000254686; OTTHUMT00000254687; OTTHUMT00000432682; OTTHUMT00000432683; OTTHUMT00000432684; OTTHUMT00000432687; uc002drn.1; uc002dro.1; uc002drp.1; uc010bym.1; ENST00000563975; OTTHUMT000004326…	chr16
16830398	1.51	0.0015	0.1709	KCTD11	potassium channel tetramerization domain containing 11	NM_001002914; ENST00000333751; ENST00000576980; AY646650; BC019929; BC103744; BC110598; OTTHUMT00000255084; OTTHUMT00000440548; uc002gge.4	chr17
16877987	1.35	0.0015	0.1709	MAPRE3	microtubule-associated protein, RP/EB family, member 3	NM_001303050; NM_012326; XM_006711967; XM_011532700; ENST00000233121; ENST00000402218; ENST00000405074; ENST00000458529; ENST00000474367; ENST00000475633; ENST00000481222; ENST00000491354; ENST00000494788; AB025186; BC011557; CR536523; CR541845; OTTHUMT00000214183; OTTHUMT00000324724; OTTHUMT00000324725; OTTHUMT00000324726; OTTHUMT00000324727; OTTHUMT00000324728; OTTHUMT00000324729; OTTHUMT000003…	chr2
17103560	1.32	0.0015	0.1709	PLP2	proteolipid protein 2 (colonic epithelium-enriched)	NM_002668; ENST00000376322; ENST00000376327; BC109066; L09604; OTTHUMT00000056540; OTTHUMT00000056541; uc004dmx.3	chrX
17012697	-1.49	0.0015	0.1712				chr6
16989962	-1.18	0.0015	0.1714	LOC101929719	uncharacterized LOC101929719	NR_130738; ENST00000523154; ENST00000607850	chr5
16899109	-1.41	0.0015	0.1721	SLC4A5	solute carrier family 4 (sodium bicarbonate cotransporter), member 5	NM_021196; NM_133478; ENST00000346834; ENST00000358683; ENST00000377632; ENST00000377634; ENST00000394019; ENST00000423644; ENST00000425249; ENST00000432728; ENST00000436454; ENST00000444570; ENST00000479776; ENST00000480696; ENST00000483195; AB209752; AF243499; AF293337; AF293338; AF452248; AF453528; BC109221; OTTHUMT00000206583; OTTHUMT00000206584; OTTHUMT00000206585; OTTHUMT00000324654; OTTHUM…	chr2
17061545	1.8	0.0015	0.1721	NAMPT	nicotinamide phosphoribosyltransferase	NM_005746; XM_005250100; XM_011515707; ENST00000222553; ENST00000354289; ENST00000417537; ENST00000424768; ENST00000463871; ENST00000467730; ENST00000484527; ENST00000486949; AK023341; BC106046; OTTHUMT00000277146; OTTHUMT00000277147; OTTHUMT00000316767; OTTHUMT00000316768; OTTHUMT00000316769; OTTHUMT00000316771; OTTHUMT00000316772; OTTHUMT00000316773; U02020; uc003vdq.3; uc003vdr.1; uc011klu.1; …	chr7
17119804	-1.54	0.0015	0.1721				tc5325275
17064220	-1.21	0.0015	0.1725	ATP6V0E2-AS1	ATP6V0E2 antisense RNA 1	NR_027040; ENST00000461019; ENST00000464939; ENST00000488315; BC092426; uc003wgn.4; uc011kur.2	chr7
17121360	1.78	0.0015	0.1725				TCONS_l2_00009677
16894478	-1.23	0.0016	0.1733	FLJ33534	uncharacterized LOC285150	NR_040080; AK090853; uc021vdv.1	chr2
16967771	2.4	0.0016	0.1734	CXCL8	chemokine (C-X-C motif) ligand 8	NM_000584; ENST00000307407; ENST00000401931; ENST00000483500; BC013615; BT007067; CR542151; M17017; M26383; OTTHUMT00000322211; OTTHUMT00000322212; OTTHUMT00000322213	chr4
17124938	-1.37	0.0016	0.1743				TCONS_l2_00027580
16678128	1.21	0.0016	0.1745	H3F3A; H3F3AP4	H3 histone, family 3A; H3 histone, family 3A, pseudogene 4	NM_002107; ENST00000366813; ENST00000366814; ENST00000366815; ENST00000366816; AK293541; OTTHUMT00000091323; OTTHUMT00000091324; OTTHUMT00000091325; OTTHUMT00000091326; uc001hpw.3; uc010pvl.2; uc021pjv.1; M11353	chr1
17015540	1.5	0.0016	0.1745	TFAP2A	transcription factor AP-2 alpha (activating enhancer binding protein 2 alpha)	NM_001032280; NM_001042425; NM_003220; XM_006715175; XM_011514833; ENST00000319516; ENST00000379608; ENST00000379613; ENST00000461628; ENST00000462727; ENST00000464323; ENST00000465858; ENST00000466073; ENST00000473652; ENST00000474952; ENST00000475264; ENST00000478375; ENST00000482890; ENST00000486038; ENST00000488193; ENST00000489805; ENST00000490875; ENST00000497266; ENST00000498450; BC017754;…	chr6
16679773	-1.61	0.0016	0.1747	OR2L5	olfactory receptor, family 2, subfamily L, member 5	NM_001258284; ENST00000355281; OTTHUMT00000096851	chr1
16784787	1.43	0.0016	0.1747	DAAM1	dishevelled associated activator of morphogenesis 1	NM_001270520; NM_014992; XM_005267430; XM_005267431; ENST00000360909; ENST00000395125; ENST00000553307; ENST00000553472; ENST00000553966; ENST00000554459; ENST00000555651; ENST00000556135; ENST00000556596; ENST00000556894; ENST00000557029; ENST00000557628; AK123651; AK291790; BC038428; BC064999; BX648383; OTTHUMT00000276942; OTTHUMT00000411330; OTTHUMT00000411418; OTTHUMT00000411419; OTTHUMT00000…	chr14
16900718	-1.32	0.0016	0.1747				chr2
16979526	1.17	0.0016	0.1747	BBS7	Bardet-Biedl syndrome 7	NM_018190; NM_176824; XM_005263106; XM_011532079; XM_011532080; XM_011532081; ENST00000264499; ENST00000502444; ENST00000505692; ENST00000506636; ENST00000508536; AF521643; AF521644; BC032691; uc003ied.3; uc003iee.2; uc010inq.1; ENST00000507814	chr4
17114134	-1.13	0.0016	0.1747	LINC01201	long intergenic non-protein coding RNA 1201	NR_126350; ENST00000412420; ENST00000451431	chrX
16658864	1.35	0.0016	0.1752	PGD	phosphogluconate dehydrogenase	NM_001304451; NM_001304452; NM_002631; ENST00000270776; ENST00000460189; ENST00000465632; ENST00000477958; ENST00000483936; ENST00000487775; ENST00000491493; ENST00000493288; ENST00000496718; ENST00000498356; AK290404; AK296889; AK298830; AK300952; AK303898; AK304423; BC000368; OTTHUMT00000005398; OTTHUMT00000005399; OTTHUMT00000005401; OTTHUMT00000005402; OTTHUMT00000005403; OTTHUMT00000005404; …	chr1
16695735	-1.23	0.0016	0.1752	LOC102724329	uncharacterized LOC102724329	XR_426856; XR_426857; XR_426858; XR_431295; XR_431296; XR_431297	chr1
17041421	1.31	0.0016	0.1752				chr6_ssto_hap7
17002429	1.45	0.0016	0.1756	ATP10B	ATPase, class V, type 10B	NM_025153; XM_006714833; XM_011534468; XM_011534469; XM_011534470; XM_011534471; XM_011534472; ENST00000326831; ENST00000327245; ENST00000517802; ENST00000517815; ENST00000518411; ENST00000520098; ENST00000520108; ENST00000520975; ENST00000521033; ENST00000522169; ENST00000523758; AK025130; AK090832; AK295081; BC108322; OTTHUMT00000374127; OTTHUMT00000374128; OTTHUMT00000374129; OTTHUMT0000037413…	chr5
16971375	-1.43	0.0016	0.1761				chr4
16840210	1.23	0.0016	0.1762	SLC52A1	solute carrier family 52 (riboflavin transporter), member 1	NM_001104577; NM_017986; XM_011523951; ENST00000254853; ENST00000424747; ENST00000512825; ENST00000573674; ENST00000575919; AB362533; AB362534; AK023570; AK123566; AY070775; BC060810; BC092473; OTTHUMT00000216913; OTTHUMT00000438890; OTTHUMT00000438891; OTTHUMT00000438892; uc002gao.4; uc002gap.4; uc010ckw.3; uc010ckx.3	chr17
16894040	1.22	0.0016	0.1763				chr2
17106959	1.35	0.0016	0.1763	RBMX2	RNA binding motif protein, X-linked 2	NM_016024; ENST00000305536; ENST00000370947; ENST00000469953; ENST00000487274; ENST00000619267; AF151837; AK292855; BC003676; BC010036; BC033750; BC105582; OTTHUMT00000058265; OTTHUMT00000058266; OTTHUMT00000058267; OTTHUMT00000058268; uc004evt.3	chrX
16683920	2.11	0.0017	0.1772	FAM46B	family with sequence similarity 46, member B	NM_052943; ENST00000289166; AK122816; BC012790; BC014160; OTTHUMT00000012347; uc010ofj.2	chr1
16952912	-1.21	0.0017	0.1778	LRRC2	leucine rich repeat containing 2	NM_024512; XM_011534110; ENST00000296144; ENST00000395905; ENST00000469912; ENST00000496388; BC029118; OTTHUMT00000257375; OTTHUMT00000344225; OTTHUMT00000344226; OTTHUMT00000344227; uc003cpu.4; uc010hji.3	chr3
16976074	1.33	0.0017	0.1783	CLOCK	clock circadian regulator	NM_001267843; NM_004898; XM_005265787; XM_006714054; XM_011534409; XM_011534410; XM_011534411; ENST00000309964; ENST00000381322; ENST00000435527; ENST00000479384; ENST00000506747; ENST00000506923; ENST00000508049; ENST00000509151; ENST00000511124; ENST00000513033; ENST00000513440; AF011568; AK124437; AK291708; BC041878; BC126157; BC126159; OTTHUMT00000219982; OTTHUMT00000317146; OTTHUMT0000031714…	chr4
16705971	1.29	0.0017	0.179				chr10
16697245	1.28	0.0017	0.1798	IVNS1ABP	influenza virus NS1A binding protein	NM_006469; XM_005244843; XM_011509079; XM_011509080; XM_011509081; ENST00000367497; ENST00000367498; ENST00000422754; ENST00000459929; ENST00000468217; ENST00000475046; ENST00000480769; ENST00000491112; ENST00000494880; AF205218; AK092912; AK292431; BC067739; BX648273; BX649183; DQ443528; OTTHUMT00000085774; OTTHUMT00000085775; OTTHUMT00000085776; OTTHUMT00000085777; OTTHUMT00000085778; OTTHUMT00…	chr1
17051860	1.16	0.0017	0.1811	BPGM	2,3-bisphosphoglycerate mutase	NM_001293085; NM_001724; NM_199186; XM_011516527; ENST00000344924; ENST00000393132; ENST00000418040; ENST00000443095; BC017050; OTTHUMT00000339761; OTTHUMT00000339762; OTTHUMT00000339763; OTTHUMT00000339764; uc003vrv.3; uc003vrw.3	chr7
16995717	1.56	0.0017	0.1821	SNORD72	small nucleolar RNA, C/D box 72	NR_002583; ENST00000390994; AK124098; uc003jmf.1	chr5
16749782	1.13	0.0017	0.1825	FGD4	FYVE, RhoGEF and PH domain containing 4	NM_001304480; NM_001304481; NM_001304483; NM_001304484; NM_139241; XM_005253304; XM_005253307; XM_005253308; XM_005253309; XM_005253310; XM_011520554; XM_011520555; XM_011520556; XM_011520557; XM_011520558; XM_011520559; ENST00000395740; ENST00000427716; ENST00000472289; ENST00000473513; ENST00000479023; ENST00000493087; ENST00000494275; ENST00000494977; ENST00000497153; ENST00000525053; ENST0000…	chr12
16751248	-1.31	0.0018	0.1825				chr12
16809821	-1.44	0.0017	0.1825				chr15
16816692	1.26	0.0017	0.1825	METTL9	methyltransferase like 9	NM_001077180; NM_001288659; NM_001288660; NM_016025; XM_011545859; XM_011545860; XM_011545861; ENST00000358154; ENST00000396014; ENST00000562379; ENST00000562961; ENST00000564733; ENST00000567404; ENST00000568826; ENST00000569290; ENST00000570074; ENST00000615720; AF151839; AK025565; BC000195; BX647201; OTTHUMT00000254465; OTTHUMT00000430010; OTTHUMT00000430011; OTTHUMT00000430012; OTTHUMT0000043…	chr16
16817017	1.26	0.0018	0.1825	PLK1	polo-like kinase 1	NM_005030; ENST00000300093; ENST00000562272; ENST00000562407; ENST00000564202; ENST00000564794; ENST00000567897; ENST00000568568; ENST00000570220; AB084459; AB209179; AK303263; BC002369; BC003002; BC014846; L19559; OTTHUMT00000214057; OTTHUMT00000434878; OTTHUMT00000434879; OTTHUMT00000434881; OTTHUMT00000434882; OTTHUMT00000434883; OTTHUMT00000434884; OTTHUMT00000435294; U01038; uc002dlz.1; ENST…	chr16
16919915	1.49	0.0018	0.1825	ZMYND8	zinc finger, MYND-type containing 8	NM_001281769; NM_001281771; NM_001281772; NM_001281773; NM_001281774; NM_001281775; NM_001281776; NM_001281777; NM_001281778; NM_001281779; NM_001281780; NM_001281781; NM_001281782; NM_001281783; NM_001281784; NM_012408; NM_183047; NM_183048; XM_005260356; XM_005260358; XM_005260360; XM_005260362; XM_005260364; XM_005260366; XM_006723760; XM_006723762; XM_006723763; XM_006723766; XM_011528749; XM…	chr20
17124944	-1.63	0.0018	0.1825				TCONS_l2_00027629
16682807	-1.2	0.0018	0.1829	LINC01141	long intergenic non-protein coding RNA 1141	NR_033887	chr1
16770100	1.26	0.0018	0.1829	VPS29	VPS29 retromer complex component	NM_001282150; NM_001282151; NM_016226; NM_057180; NR_104099; NR_104100; NR_104101; NR_104102; XM_006719459; XM_006719460; XM_011538484; XM_011538485; ENST00000360579; ENST00000447578; ENST00000546588; ENST00000548259; ENST00000548539; ENST00000549578; ENST00000549970; ENST00000550267; ENST00000551655; ENST00000552130; ENST00000553128; ENST00000621131; AB618733; AF086379; AF168716; AF175264; AF193…	chr12
16878662	1.18	0.0018	0.1829	YPEL5	yippee like 5	NM_001127399; NM_001127400; NM_001127401; NM_016061; ENST00000261353; ENST00000379519; ENST00000379520; ENST00000402003; ENST00000402708; ENST00000470120; ENST00000482474; ENST00000490211; ENST00000492439; ENST00000495673; AB098739; AF151885; BC000836; BC047237; OTTHUMT00000215127; OTTHUMT00000215128; OTTHUMT00000215129; OTTHUMT00000325352; OTTHUMT00000325354; OTTHUMT00000325356; OTTHUMT000003253…	chr2
17026048	-1.41	0.0018	0.1829				chr6_apd_hap1
17027235	-1.41	0.0018	0.1829				chr6_cox_hap2
17030082	-1.41	0.0018	0.1829				chr6_dbb_hap3
17032771	-1.41	0.0018	0.1829				chr6_mann_hap4
17037575	-1.41	0.0018	0.1829				chr6_qbl_hap6
17040285	-1.41	0.0018	0.1829				chr6_ssto_hap7
16821647	-1.17	0.0018	0.1834	LOC146513	uncharacterized LOC146513	NR_038438; ENST00000599486; uc021tmf.1	chr16
16793678	1.34	0.0018	0.1835	HIF1A-AS2	HIF1A antisense RNA 2	NR_045406; uc021ruc.1	chr14
17060026	1.26	0.0018	0.1835	SHFM1	split hand/foot malformation (ectrodactyly) type 1	NM_006304; AK094899; AK291070; BC032782; CR456887; OTTHUMT00000319594; OTTHUMT00000319595; OTTHUMT00000319596; OTTHUMT00000319597; OTTHUMT00000319598; OTTHUMT00000319599; OTTHUMT00000319600; OTTHUMT00000334327; OTTHUMT00000334328; OTTHUMT00000473504; OTTHUMT00000473505; OTTHUMT00000473506; OTTHUMT00000473507; OTTHUMT00000479066; OTTHUMT00000479067; U41515; uc003uoi.3; uc010lfn.1	chr7
16679899	1.45	0.0018	0.1842	LOC100134822; LOC102723643; LOC100996442; LOC105369256; LOC388572	uncharacterized LOC100134822; uncharacterized LOC102723643; uncharacterized LOC100996442; uncharacterized LOC105369256; uncharacterized LOC388572	XR_426576; XR_426577; XR_426579; XR_924908; XR_948875; XR_948876; XR_948877; XR_948878; XR_948879; XR_948880; XR_948881; XR_948882; XR_948883; XR_948884; XR_948885; XR_948886; XR_948887; XR_948888; XR_948889; XR_948890; XR_948972; XR_948975; XR_948977; XR_948979; XR_948981; XR_948982; XR_948983; XR_948984; XR_948985; XR_953340; XR_953567; XR_953828; XR_953902; XR_960089	chr1
16754935	1.26	0.0018	0.1842	TMTC3	transmembrane and tetratricopeptide repeat containing 3	NM_181783; XM_005268683; XM_011537980; XM_011537981; ENST00000266712; ENST00000547034; ENST00000549011; ENST00000551088; AK290436; AK302755; BC117175; BC117177; BX538169; OTTHUMT00000406419; OTTHUMT00000406420; OTTHUMT00000406421; OTTHUMT00000406422; uc001tau.3; uc009zsm.2	chr12
16830428	1.34	0.0018	0.1842	NLGN2	neuroligin 2	ENST00000572893; ENST00000575301; OTTHUMT00000440880; OTTHUMT00000440881	chr17
16834441	1.2	0.0018	0.1842	VPS25	vacuolar protein sorting 25 homolog (S. cerevisiae)	NM_032353; ENST00000253794; ENST00000589219; ENST00000589520; ENST00000589577; ENST00000590339; ENST00000591584; AB014763; BC006282; OTTHUMT00000452383; OTTHUMT00000452384; OTTHUMT00000452385; OTTHUMT00000452386; OTTHUMT00000452387; OTTHUMT00000452388; uc002ibi.3	chr17
16902683	-1.22	0.0018	0.1842	RAB6C-AS1; RAB6C	RAB6C antisense RNA 1; RAB6C, member RAS oncogene family	NR_036537; ENST00000412425; ENST00000624615; BC044241; BC120998; DQ786271	chr2
16968431	1.16	0.0018	0.1842	MRPS18C	mitochondrial ribosomal protein S18C	NM_001297767; NM_001297769; NM_001297770; NM_016067; ENST00000295491; ENST00000505525; ENST00000505719; ENST00000507019; ENST00000507349; ENST00000509571; ENST00000509970; ENST00000512375; ENST00000514581; AF151892; AK002008; BC005186; OTTHUMT00000252820; OTTHUMT00000363960; OTTHUMT00000363961; OTTHUMT00000363962; OTTHUMT00000363963; OTTHUMT00000363964; OTTHUMT00000363965; OTTHUMT00000365066; OTT…	chr4
17022161	-1.32	0.0018	0.1842				chr6
17061106	1.46	0.0018	0.1842	RASA4B; RASA4	RAS p21 protein activator 4B; RAS p21 protein activator 4	XM_005250084; XM_005250085; XR_428162; ENST00000306682; ENST00000465829; ENST00000495352; AK315928; OTTHUMT00000059600; OTTHUMT00000351773; OTTHUMT00000351776; OTTHUMT00000376401	chr7
16690930	-1.15	0.0019	0.1844	ST7L	suppression of tumorigenicity 7 like	NM_001308264; NM_017744; NM_138727; NM_138728; NM_138729; XM_005270963; XM_005270964; XM_005270966; XM_006710709; XM_011541627; XM_011541628; XM_011541629; XM_011541630; XM_011541631; XM_011541633; XR_246280; XR_946673; XR_946674; XR_946675; XR_946676; ENST00000343210; ENST00000358039; ENST00000360743; ENST00000361846; ENST00000369664; ENST00000369666; ENST00000369669; ENST00000418497; ENST000004…	chr1
16698122	1.28	0.0019	0.1847	ADIPOR1	adiponectin receptor 1	NM_001290553; NM_001290557; NM_001290629; NM_015999; ENST00000340990; ENST00000367254; ENST00000417068; ENST00000426229; ENST00000495562; AF125179; AF125180; AF151803; AK124455; AY424279; BC001594; BC010743; OTTHUMT00000099160; OTTHUMT00000099161; OTTHUMT00000099162; OTTHUMT00000100122	chr1
16744205	-1.16	0.0019	0.1847	ARHGAP20	Rho GTPase activating protein 20	NM_001258415; NM_001258416; NM_001258417; NM_001258418; NM_020809; XM_005271628; XM_006718893; ENST00000260283; ENST00000524756; ENST00000527598; ENST00000528829; ENST00000529591; ENST00000533353; AK292290; AY496263; AY496264; AY496265; AY496266; AY496267; BC039340; OTTHUMT00000390628; OTTHUMT00000390629; OTTHUMT00000390630; OTTHUMT00000390631; OTTHUMT00000390632; OTTHUMT00000390633; uc001plb.2	chr11
16691414	1.37	0.002	0.1881	IGSF3	immunoglobulin superfamily, member 3	NM_001007237; NM_001542; XM_005270793; XM_005270794; XM_006710593; XM_011541315; XM_011541316; ENST00000318837; ENST00000369483; ENST00000369486; ENST00000481589; AF031174; AK097809; BC110651; BC130279; BC144132; OTTHUMT00000059040; OTTHUMT00000059041; OTTHUMT00000059042; uc001egs.1	chr1
16700489	1.45	0.002	0.1881	EGLN1	egl-9 family hypoxia-inducible factor 1	NM_022051; XM_005273166; XM_005273167; ENST00000366641; ENST00000476717; AF229245; AF277174; AF277176; BC005369; DQ975380; OTTHUMT00000092879; OTTHUMT00000092880; uc001huu.3; uc001huv.2	chr1
16719325	1.16	0.0019	0.1881	TEX36	testis expressed 36	NM_001128202; XM_005269816; XM_005269817; XM_011539800; ENST00000368821; ENST00000526819; ENST00000532135; BC062717; BC127766; BC127767; OTTHUMT00000050915; OTTHUMT00000388436; OTTHUMT00000388437; uc001lij.3; uc001lik.4	chr10
16760329	1.24	0.0019	0.1881	TNFRSF1A	tumor necrosis factor receptor superfamily, member 1A	NM_001065; ENST00000162749; ENST00000366159; ENST00000440083; ENST00000534885; ENST00000535038; ENST00000535958; ENST00000536194; ENST00000536717; ENST00000537842; ENST00000538363; ENST00000539372; ENST00000540022; ENST00000543048; ENST00000543359; ENST00000543995; AK130807; AK291088; AK298729; AK304517; BC010140; EU927389; JN172914; M33294; M58286; M60275; M63121; OTTHUMT00000399037; OTTHUMT0000…	chr12
16780838	-1.2	0.002	0.1881	DAOA-AS1	DAOA antisense RNA 1	NR_040247; ENST00000448407; AY138548; uc021rmh.1	chr13
16800991	1.2	0.0019	0.1881	USP8	ubiquitin specific peptidase 8	NM_001128610; NM_001283049; NM_005154; XM_006720761; XM_006720762; XM_011522193; XM_011522194; ENST00000307179; ENST00000396444; ENST00000419830; ENST00000425032; ENST00000558091; ENST00000558892; ENST00000559242; ENST00000559329; ENST00000560297; ENST00000560379; ENST00000560527; ENST00000560730; ENST00000560885; ENST00000560954; ENST00000560982; ENST00000561206; ENST00000561211; ENST00000561330…	chr15
16835270	1.52	0.0019	0.1881				chr17
16843929	1.56	0.0019	0.1881				chr17
16854529	9.79	0.0019	0.1881				chr18
16932463	-1.34	0.002	0.1881	RTN4R	reticulon 4 receptor	NM_023004; ENST00000043402; ENST00000416372; ENST00000425986; ENST00000463936; ENST00000469601; ENST00000474642; AF283463; AK054602; BC011787; CR456360; OTTHUMT00000318950; OTTHUMT00000318964; OTTHUMT00000318965; OTTHUMT00000318967; OTTHUMT00000318968; OTTHUMT00000318969; uc002zru.3; uc002zrv.3	chr22
16935285	-1.53	0.0019	0.1881				chr22
16994301	-1.26	0.002	0.1881	MIR4636	microRNA 4636	NR_039779; ENST00000582271; uc021xwl.1	chr5
17047619	1.39	0.0019	0.1881	CCDC146	coiled-coil domain containing 146	NM_020879; ENST00000285871; ENST00000415740; ENST00000415750; ENST00000461259; ENST00000461882; ENST00000464021; ENST00000474733; ENST00000478101; ENST00000488998; AB040938; AK292491; BC029458; BC036053; BX649000; OTTHUMT00000341449; OTTHUMT00000341451; OTTHUMT00000341452; OTTHUMT00000341601; OTTHUMT00000341604; OTTHUMT00000341605; OTTHUMT00000341606; OTTHUMT00000341607; OTTHUMT00000341608; uc003…	chr7
17059932	1.51	0.0019	0.1881	PON2	paraoxonase 2	NM_000305; NM_001018161; XM_005250453; XM_005250454; XM_011516333; ENST00000222572; ENST00000433091; ENST00000446142; ENST00000455123; ENST00000459842; ENST00000460873; ENST00000469716; ENST00000469926; ENST00000471883; ENST00000478801; ENST00000483292; ENST00000490778; ENST00000491069; ENST00000493290; ENST00000493469; ENST00000632034; ENST00000633192; ENST00000633531; AB102891; AF001601; AF0016…	chr7
17065463	-1.26	0.002	0.1881	ZNF705B; ZNF705G	zinc finger protein 705B; zinc finger protein 705G	NM_001193630; ENST00000400120; AK292586; OTTHUMT00000383804; uc010lro.1; ENST00000612855; OTTHUMT00000483534	chr8
17080440	1.18	0.002	0.1881	LOC105375721	uncharacterized LOC105375721	XR_928579; XR_957504	chr8
17085013	-1.17	0.0019	0.1881	POLR1E	polymerase (RNA) I polypeptide E	AK125471	chr9
17122884	-1.29	0.002	0.1881				TCONS_l2_00017196
17125540	1.34	0.002	0.1881				TCONS_l2_00030307
17126058	-1.35	0.0019	0.1881				gi341914253
16782980	-1.29	0.002	0.1883	LINC01551	long intergenic non-protein coding RNA 1551	NR_026731; NR_026732; ENST00000399387; ENST00000548213; ENST00000550266; ENST00000552957	chr14
16697985	1.24	0.002	0.1886	ARL8A	ADP-ribosylation factor like GTPase 8A	NM_001256129; NM_138795; ENST00000272217; ENST00000486225; ENST00000491358; ENST00000614750; AB118752; BC015408; BC053358; OTTHUMT00000087493; OTTHUMT00000087494; OTTHUMT00000087495	chr1
16779119	1.26	0.002	0.1887	KPNA3	karyopherin alpha 3 (importin alpha 4)	NM_002267; ENST00000261667; ENST00000436760; AF005263; AF034756; AK290528; AK291000; BC017355; BC024202; BC035090; D89618; OTTHUMT00000044939; OTTHUMT00000044940; uc001vdj.2	chr13
16882774	-1.88	0.002	0.1887	IGKV3D-15	immunoglobulin kappa variable 3D-15 (gene/pseudogene)	OTTHUMT00000323143	chr2
16777309	1.25	0.002	0.1898	ZDHHC20	zinc finger, DHHC-type containing 20	NM_001286638; NM_153251; NR_104486; NR_104487; XM_006719795; XM_006719796; XM_006719797; XM_011535029; XM_011535030; XM_011535031; XR_429215; XR_941546; ENST00000320220; ENST00000382466; ENST00000400590; ENST00000415724; ENST00000464055; ENST00000477811; ENST00000484277; ENST00000494731; ENST00000542645; ENST00000626464; AK295804; AK299354; BC034944; BC050367; BC067898; BC110517; OTTHUMT000000459…	chr13
16857774	1.18	0.002	0.1898	EVI5L	ecotropic viral integration site 5-like	NM_001159944; NM_145245; XM_005272458; ENST00000270530; ENST00000538904; ENST00000597440; ENST00000599036; ENST00000600802; ENST00000601766; ENST00000601984; AB449874; AK091609; BC014111; OTTHUMT00000461347; OTTHUMT00000461348; OTTHUMT00000461349; OTTHUMT00000461350; OTTHUMT00000461351; OTTHUMT00000461352; OTTHUMT00000461353; uc002min.3; uc010xjz.2	chr19
16858963	1.31	0.002	0.1898	LOC100507373	uncharacterized LOC100507373	NR_045214; ENST00000588387; ENST00000588658; ENST00000592086; uc002myf.3	chr19
16882493	-1.53	0.0021	0.1898	ANAPC1P1	anaphase promoting complex subunit 1 pseudogene 1	NR_037931; ENST00000426186; ENST00000616781; uc010fgu.1	chr2
17011809	-2.1	0.002	0.1898	LOC105377950	uncharacterized LOC105377950	XR_942885; XR_942886; XR_954903; XR_954904	chr6
17044302	1.27	0.002	0.1898	CCDC126	coiled-coil domain containing 126	NM_138771; ENST00000307471; ENST00000409765; ENST00000410069; ENST00000448353; ENST00000472407; ENST00000484553; ENST00000485233; ENST00000486109; AK289911; AY358713; BC012427; BC104638; OTTHUMT00000250259; OTTHUMT00000327326; OTTHUMT00000327327; OTTHUMT00000327328; OTTHUMT00000327393; OTTHUMT00000327395; OTTHUMT00000327396; OTTHUMT00000327397; uc003swl.3; uc003swn.3	chr7
17097211	1.38	0.002	0.1898	PTGR1	prostaglandin reductase 1	NM_001146108; NM_001146109; NM_012212; XM_011518394; XM_011518395; XR_929738; ENST00000309195; ENST00000374308; ENST00000374313; ENST00000374324; ENST00000407693; ENST00000422125; ENST00000466771; ENST00000485319; ENST00000538962; AK091948; AK289597; AK298379; BC035228; OTTHUMT00000053647; OTTHUMT00000053648; OTTHUMT00000053649; OTTHUMT00000053650; OTTHUMT00000053651; OTTHUMT00000053652; OTTHUMT0…	chr9
17118292	1.68	0.002	0.1898	LOC101060341	putative uncharacterized protein FLJ46235	XM_005271793; XM_005276289	chr7
17118294	1.68	0.002	0.1898				chr7
17121380	1.35	0.002	0.1898				TCONS_l2_00009690
16668772	1.15	0.0021	0.1909	CTTNBP2NL	CTTNBP2 N-terminal like	NM_018704; XM_011541781; ENST00000271277; ENST00000441739; ENST00000502356; ENST00000607039; AL359565; BC016029; OTTHUMT00000030686; OTTHUMT00000030687; OTTHUMT00000470347; OTTHUMT00000472480; uc001ebx.3	chr1
16732345	-1.64	0.0021	0.191				chr11
16743104	1.5	0.0021	0.1912	RAB38	RAB38, member RAS oncogene family	NM_022337; ENST00000243662; ENST00000526372; ENST00000531138; AF136172; AF235022; BC015808; BT009842; OTTHUMT00000394015; OTTHUMT00000394016; OTTHUMT00000394017; uc001pcj.2	chr11
16990312	1.19	0.0021	0.1912	PCDHB13	protocadherin beta 13	NM_018933; ENST00000341948; AF152492; AF217745; AK292821; AK296151; AY358427; BC033068; BC051348; BC071934; OTTHUMT00000251810; uc003lja.1	chr5
16695404	-1.26	0.0021	0.1913				chr1
16716782	1.43	0.0021	0.1913	PDLIM1	PDZ and LIM domain 1	NM_020992; XM_011540330; ENST00000329399; ENST00000477757; ENST00000490391; ENST00000492511; ENST00000493949; AK091847; BC000915; BC018755; FJ224331; OTTHUMT00000049508; OTTHUMT00000049509; OTTHUMT00000049510; OTTHUMT00000049511; OTTHUMT00000049512; U90878	chr10
16806870	1.42	0.0021	0.1913	SLC12A6	solute carrier family 12 (potassium/chloride transporter), member 6	NM_001042494; NM_001042495; NM_001042496; NM_001042497; NM_005135; NM_133647; XM_006720793; XM_011522267; XM_011522268; XM_011522269; XR_429476; XR_931960; XR_931961; ENST00000290209; ENST00000354181; ENST00000397702; ENST00000397707; ENST00000458406; ENST00000558589; ENST00000558667; ENST00000558950; ENST00000559076; ENST00000559236; ENST00000559441; ENST00000559484; ENST00000559523; ENST0000055…	chr15
16836607	1.33	0.0021	0.1913				chr17
17043405	1.25	0.0021	0.1913	RAC1	ras-related C3 botulinum toxin substrate 1 (rho family, small GTP binding protein Rac1)	NM_006908; NM_018890; ENST00000348035; ENST00000356142; ENST00000473564; ENST00000488373; ENST00000495499; ENST00000497741; AB209410; AB451238; AF136373; AF498964; AK122742; AK291806; AK291815; AY279384; BC004247; BC050687; BC107748; BT007121; M29870; M31467; OTTHUMT00000242868; OTTHUMT00000242869; OTTHUMT00000258913; OTTHUMT00000258914; OTTHUMT00000258915; OTTHUMT00000258916; uc003spw.3; uc003sp…	chr7
17047772	-1.4	0.0021	0.1913				chr7
16659338	1.51	0.0021	0.1926	SNORA59B; SNORA59A	small nucleolar RNA, H/ACA box 59B; small nucleolar RNA, H/ACA box 59A	NR_003022; NR_003025; ENST00000458926; ENST00000459326; uc001atz.1; uc002gvz.1	chr1
16821324	1.27	0.0021	0.1926	CMIP	c-Maf inducing protein	ENST00000566462; OTTHUMT00000474253	chr16
16832131	1.51	0.0021	0.1926	SNORA59B; SNORA59A	small nucleolar RNA, H/ACA box 59B; small nucleolar RNA, H/ACA box 59A	NR_003022; NR_003025; ENST00000458926; ENST00000459326; ENST00000578183; uc001atz.1; uc002gvz.1	chr17
16921823	1.31	0.0021	0.1926				chr21
16977409	2.29	0.0021	0.1927	MIR575	microRNA 575	NR_030301; ENST00000385013; uc021xpn.1	chr4
16743707	1.22	0.0022	0.193	MMP10	matrix metallopeptidase 10	NM_002425; ENST00000279441; ENST00000539681; BC002591; BT007442; OTTHUMT00000398014; OTTHUMT00000398015; uc001phg.2	chr11
16754164	1.44	0.0022	0.193				chr12
17115207	1.29	0.0022	0.193	BCAP31	B-cell receptor-associated protein 31	NM_001139441; NM_001139457; NM_001256447; NM_005745; ENST00000345046; ENST00000416815; ENST00000423827; ENST00000429550; ENST00000430088; ENST00000442093; ENST00000458587; ENST00000468947; BC014323; BC065292; OTTHUMT00000061071; OTTHUMT00000061072; OTTHUMT00000061074; OTTHUMT00000061075; OTTHUMT00000061076; OTTHUMT00000061077; OTTHUMT00000061078; OTTHUMT00000061079; uc004fie.2; uc011myz.1; uc011m…	chrX
17123430	-1.31	0.0022	0.193				TCONS_l2_00020068
16679936	-2.1	0.0022	0.1934				chr1
16934866	1.43	0.0022	0.1934	MIR659	microRNA 659	NR_030396; ENST00000384963; uc021wpk.1	chr22
17124746	1.68	0.0022	0.1934				TCONS_l2_00026659
17114368	1.17	0.0022	0.1934	MOSPD1	motile sperm domain containing 1	NM_001306188; NM_019556; XM_011531366; ENST00000370777; ENST00000370779; ENST00000370783; ENST00000462060; ENST00000480721; ENST00000489890; ENST00000491609; AF086333; AK299074; AK299172; BC005700; DQ323992; OTTHUMT00000058964; OTTHUMT00000085439; OTTHUMT00000085440; OTTHUMT00000085441; OTTHUMT00000085442; OTTHUMT00000085443; OTTHUMT00000085444; uc004eya.3; uc004eyb.3; uc010nrv.3; uc011mvr.2	chrX
17120196	-1.21	0.0022	0.1935				TCONS_l2_00001737
16864331	1.36	0.0022	0.1939	MED25	mediator complex subunit 25	NM_030973; XM_011527353; ENST00000312865; ENST00000538643; ENST00000593636; ENST00000593767; ENST00000594998; ENST00000595185; ENST00000599722; ENST00000612791; ENST00000612854; ENST00000617849; ENST00000618715; ENST00000620467; ENST00000622046; ENST00000622402; AF261072; AF283769; AJ617479; AK055844; AK289460; AK298897; AY533507; BC065297; EU392500; EU392501; EU392503; EU392506; EU392507; EU3925…	chr19
16702047	1.36	0.0022	0.195	NET1	neuroepithelial cell transforming 1	NM_001047160; NM_005863; NR_073040; ENST00000355029; ENST00000380359; ENST00000449083; ENST00000465087; ENST00000484741; ENST00000486354; AK294244; AK299335; AK302687; AK304028; BC010285; BC053553; BX537509; OTTHUMT00000046549; OTTHUMT00000046550; OTTHUMT00000046551; OTTHUMT00000046552; OTTHUMT00000046553; OTTHUMT00000046554; U02081	chr10
16921677	1.67	0.0022	0.195				chr21
17051553	1.33	0.0022	0.195	CPA4	carboxypeptidase A4	NM_001163446; NM_016352; ENST00000222482; ENST00000445470; ENST00000470542; ENST00000473956; ENST00000474254; ENST00000486598; ENST00000488025; ENST00000490117; ENST00000492072; ENST00000493259; ENST00000497388; AF095719; AK290993; AK298550; AK298553; AK299023; AY358699; BC052289; OTTHUMT00000349725; OTTHUMT00000349726; OTTHUMT00000349727; OTTHUMT00000349729; OTTHUMT00000349730; OTTHUMT0000034973…	chr7
16678501	1.32	0.0022	0.1955	RNF187	ring finger protein 187	NM_001010858; ENST00000305943; ENST00000482739; BC053571; BC080645; OTTHUMT00000096590; OTTHUMT00000096591; uc001htb.3	chr1
16703659	1.69	0.0023	0.1961	MAP3K8	mitogen-activated protein kinase kinase kinase 8	XM_011519310; XM_011519313; AB209539	chr10
16775643	1.3	0.0022	0.1961	NDFIP2	Nedd4 family interacting protein 2	NM_001161407; NM_019080; XM_006719840; XR_245389; ENST00000218652; ENST00000465762; ENST00000487865; ENST00000494647; ENST00000612570; ENST00000620924; AB097019; AB097028; AB097029; AB097030; AB097031; AK098708; AK294839; AK297197; BC021988; BC026126; OTTHUMT00000045380; OTTHUMT00000045381; OTTHUMT00000045382; OTTHUMT00000354622; OTTHUMT00000475914; uc001vlf.3; uc001vlg.3; uc010tib.2	chr13
16787540	1.2	0.0023	0.1961	CPSF2	cleavage and polyadenylation specific factor 2	NM_017437; XM_005267767; ENST00000298875; ENST00000553427; ENST00000554290; ENST00000555244; ENST00000556622; BC070095; OTTHUMT00000412123; OTTHUMT00000412124; OTTHUMT00000412125; OTTHUMT00000412128; OTTHUMT00000412129; uc001yah.2	chr14
16816660	1.35	0.0023	0.1961	TMEM159	transmembrane protein 159	NM_001301769; NM_001301771; NM_001301773; NM_001301774; NM_001301775; NM_020422; NR_125971; XM_005255439; XM_006721066; XM_006721067; XM_006721069; ENST00000233047; ENST00000261388; ENST00000451578; ENST00000572258; ENST00000572599; ENST00000573487; ENST00000573688; ENST00000574092; ENST00000577162; AK293557; AY212918; BC015812; OTTHUMT00000254421; OTTHUMT00000436522; OTTHUMT00000436523; OTTHUMT0…	chr16
16951557	-1.23	0.0023	0.1961				chr3
16964590	1.2	0.0022	0.1961	LOC101928306	uncharacterized LOC101928306	NR_125893; BC029569	chr4
16840006	1.51	0.0023	0.1966	UBE2G1	ubiquitin conjugating enzyme E2G 1	NM_003342; ENST00000396981; ENST00000571953; ENST00000571980; ENST00000572484; ENST00000574059; ENST00000574633; BC002775; BT007416; D78514; OTTHUMT00000439099; OTTHUMT00000439100; OTTHUMT00000439101; OTTHUMT00000439102; OTTHUMT00000439103; OTTHUMT00000439104; uc002fxs.3	chr17
16841982	1.26	0.0023	0.1966	TOM1L2	target of myb1 like 2 membrane trafficking protein	NM_001033551; NM_001082968; NM_001288786; NM_001288787; NM_001288788; NM_001288789; XM_005256461; XM_005256462; XM_005256463; XM_005256466; XM_006721452; XM_011523662; XR_933976; ENST00000318094; ENST00000379504; ENST00000395739; ENST00000478943; ENST00000486413; ENST00000535933; ENST00000537091; ENST00000540946; ENST00000542206; ENST00000577517; ENST00000577794; ENST00000579586; ENST00000581396;…	chr17
17040137	1.22	0.0023	0.1966				chr6_qbl_hap6
16661477	1.27	0.0023	0.1975	PPP1R8	protein phosphatase 1, regulatory subunit 8	NM_002713; NM_014110; NM_138558; ENST00000236412; ENST00000311772; ENST00000373931; ENST00000431586; ENST00000486634; AF061958; AF061959; AF126488; AK292077; AK297771; AK304619; BC013360; BC093017; DQ223931; OTTHUMT00000010525; OTTHUMT00000010526; OTTHUMT00000010528; OTTHUMT00000100238; OTTHUMT00000100239; U14575; uc001bov.2; uc001bow.2; uc001box.2; uc009vtd.2; uc021ojy.1; CR450309	chr1
16719868	1.22	0.0023	0.1975	CALY	calcyon neuron-specific vesicular protein	NM_015722; XM_005252685; XM_011539835; XM_011539836; XM_011539837; XM_011539838; XM_011539839; ENST00000252939; ENST00000368555; ENST00000368558; ENST00000467433; ENST00000467611; AF225903; BC038978; OTTHUMT00000051122; OTTHUMT00000051123; OTTHUMT00000051124; OTTHUMT00000051125; OTTHUMT00000051126; uc001lmo.2	chr10
16782385	-1.09	0.0023	0.1975	DHRS2	dehydrogenase/reductase (SDR family) member 2	NM_005794; NM_182908; XM_005267249; XM_006720000; XM_006720001; XM_006720002; XM_011536338; XM_011536339; XR_943366; XR_943367; ENST00000250383; ENST00000344777; ENST00000432832; ENST00000553600; ENST00000553896; ENST00000556550; ENST00000556701; ENST00000556729; ENST00000557535; ENST00000611765; AB209653; AK000345; BC002786; OTTHUMT00000071842; OTTHUMT00000071843; OTTHUMT00000413844; OTTHUMT0000…	chr14
16782818	1.32	0.0023	0.1975	LTB4R	leukotriene B4 receptor	NM_001143919; NM_181657; ENST00000345363; ENST00000396782; ENST00000396789; ENST00000553481; ENST00000556141; BC004545; BT007267; D89078; D89079; OTTHUMT00000073197; OTTHUMT00000073198; OTTHUMT00000414108; OTTHUMT00000414109; OTTHUMT00000414110; U41070; uc001wos.3; uc001wou.3; uc010alp.3	chr14
16846029	-1.32	0.0023	0.1975	WNT3	wingless-type MMTV integration site family, member 3	OTTHUMT00000440428; OTTHUMT00000440430; OTTHUMT00000484990; OTTHUMT00000484992; OTTHUMT00000440429; OTTHUMT00000484991	chr17
16846173	1.32	0.0023	0.1975	MIR152	microRNA 152	NR_029687; uc010wld.1	chr17
16868862	1.29	0.0023	0.1975	DOCK6	dedicator of cytokinesis 6	NM_020812; XM_005260000; XM_005260001; XM_006722804; XM_011528150; XM_011528151; XM_011528152; XM_011528153; XR_936195; XR_936196; XR_936197; XR_936198; ENST00000294618; ENST00000585609; ENST00000585904; ENST00000586482; ENST00000586702; ENST00000587572; ENST00000587656; ENST00000587734; ENST00000588429; ENST00000588666; ENST00000590452; ENST00000590680; ENST00000591750; ENST00000592403; AK022412…	chr19
16900108	-1.26	0.0023	0.1975	IGKV3-7	immunoglobulin kappa variable 3-7 (non-functional)	OTTHUMT00000323360	chr2
17034947	1.25	0.0023	0.1975				chr6_mann_hap4
17045253	-1.52	0.0023	0.1975				chr7
17120212	1.35	0.0023	0.1975				TCONS_l2_00001826
16821398	1.33	0.0024	0.1985	HSBP1	heat shock factor binding protein 1	NM_001537; ENST00000433866; ENST00000567382; ENST00000569301; ENST00000570259; AF068754; BC007515; BX537440; OTTHUMT00000433004; OTTHUMT00000433005; OTTHUMT00000433006; OTTHUMT00000433007	chr16
17116684	1.32	0.0024	0.1985	VAMP7	vesicle associated membrane protein 7	NM_001145149; NM_001185183; NM_005638; NR_033714; NR_033715; XM_011531188; XM_011545653; ENST00000262640; ENST00000286448; ENST00000460621; ENST00000463317; ENST00000479687; ENST00000488344; AK293525; AK295605; AK297385; BC056141; OTTHUMT00000058842; OTTHUMT00000058843; OTTHUMT00000058844; OTTHUMT00000058845; OTTHUMT00000058846; OTTHUMT00000058847; uc004fnr.3; uc004fns.3; uc004fnt.3; uc004fxj.3; …	chrY
16671640	-1.18	0.0024	0.1998				chr1
16922036	1.45	0.0024	0.2001	BACH1	BTB and CNC homology 1, basic leucine zipper transcription factor 1	OTTHUMT00000182248	chr21
16771242	1.33	0.0024	0.2003	PXN	paxillin	NM_001080855; NM_001243756; NM_002859; NM_025157; XM_005253910; XM_005253912; XM_005253913; XM_005253914; XM_005253915; XM_005253916; XM_005253917; XM_006719531; XM_006719532; XM_006719533; XM_006719534; XM_006719535; XM_006719536; XM_006719537; XM_006719538; XM_006719539; XM_011538617; XM_011538618; XM_011538619; XM_011538620; XM_011538621; XM_011538622; XM_011538623; XM_011538624; XM_011538625;…	chr12
16973118	1.2	0.0024	0.2003	LOC102723906	uncharacterized LOC102723906	XR_939592; XR_939593; XR_939594; XR_951458; XR_951459; XR_951460	chr4
16999897	1.11	0.0024	0.2003	AFF4	AF4/FMR2 family, member 4	NM_014423; XM_005271963; XM_005271964; XM_006714587; ENST00000265343; ENST00000378593; ENST00000378595; ENST00000421773; ENST00000425658; ENST00000465484; ENST00000477369; ENST00000478588; ENST00000491831; AB209547; AF197927; AF213987; BC025700; BC063007; BC137226; BX537585; OTTHUMT00000133049; OTTHUMT00000251004; OTTHUMT00000251005; OTTHUMT00000251006; OTTHUMT00000251007; OTTHUMT00000251008; OTT…	chr5
16841766	2.03	0.0024	0.2004				chr17
16993523	-1.2	0.0024	0.2004	LOC105377765	uncharacterized LOC105377765	XR_941329; XR_954096	chr5
16705513	1.29	0.0024	0.2006	VPS26A	VPS26 retromer complex component A	NM_001035260; NM_004896; XM_011540378; ENST00000263559; ENST00000373382; ENST00000395098; ENST00000467852; ENST00000489656; ENST00000489794; ENST00000490696; ENST00000497022; ENST00000497564; AF175266; AK290536; AK297142; BC022505; BX647725; OTTHUMT00000048403; OTTHUMT00000048404; OTTHUMT00000048405; OTTHUMT00000048406; OTTHUMT00000048408; OTTHUMT00000048409; OTTHUMT00000048410; uc001jpb.3; uc001…	chr10
16743569	-1.3	0.0024	0.2006	LOC105369455	uncharacterized LOC105369455	XR_913456; XR_913457; XR_947946; XR_947947	chr11
16782108	-2.27	0.0025	0.2006	TRAJ7	T cell receptor alpha joining 7	OTTHUMT00000410991	chr14
16794145	1.34	0.0025	0.2006				chr14
16828762	1.29	0.0024	0.2006	HSDL1	hydroxysteroid dehydrogenase like 1	NM_001146051; NM_031463; XM_005256189; ENST00000219439; ENST00000434463; ENST00000562224; ENST00000564998; ENST00000567294; ENST00000568857; ENST00000619773; AF237684; AK098199; AK299798; AY028377; BC018084; BC104218; BC104219; BC106917; OTTHUMT00000269076; OTTHUMT00000432644; OTTHUMT00000433027; OTTHUMT00000433029; OTTHUMT00000433030; OTTHUMT00000433031; OTTHUMT00000433032; uc002fhk.2; uc010vnv.1	chr16
16834045	1.14	0.0024	0.2006	WIPF2	WAS/WASL interacting protein family, member 2	NM_133264; XM_005257083; XM_005257084; XM_011524412; XM_011524413; ENST00000323571; ENST00000394103; ENST00000494757; ENST00000578304; ENST00000578623; ENST00000582781; ENST00000583130; ENST00000583268; ENST00000584296; ENST00000585043; AB043786; AK289578; AK289779; AK290301; AK315836; BC065551; OTTHUMT00000257157; OTTHUMT00000257158; OTTHUMT00000257159; OTTHUMT00000447429; OTTHUMT00000447431; OT…	chr17
16840799	1.48	0.0025	0.2006	ALOX12B	arachidonate 12-lipoxygenase, 12R type	NM_001139; ENST00000319144; ENST00000577351; ENST00000583276; ENST00000584116; AF038461; AF059250; BC041058; OTTHUMT00000226984; OTTHUMT00000441471; OTTHUMT00000441472; OTTHUMT00000441473; uc002gjy.1	chr17
16855467	-1.96	0.0024	0.2006				chr18
16861647	1.62	0.0024	0.2006	KCNK6	potassium channel, two pore domain subfamily K, member 6	NM_004823; XM_011527526; XM_011527527; ENST00000263372; AF117708; AF134149; AF281302; AF281303; BC004367; EU978937; OTTHUMT00000460524; uc002oic.3; uc002oid.3	chr19
16903461	1.4	0.0024	0.2006	MMADHC	methylmalonic aciduria (cobalamin deficiency) cblD type, with homocystinuria	NM_015702; ENST00000303319; ENST00000422782; ENST00000428879; ENST00000460311; AF060224; AF131802; BC000932; BC010894; BC022859; BC023995; OTTHUMT00000332312; OTTHUMT00000332313; OTTHUMT00000332314; OTTHUMT00000332315; uc002txc.3	chr2
16956968	-1.26	0.0024	0.2006	LOC105374016	uncharacterized LOC105374016	XR_924285; XR_924286; XR_924287; XR_924288; XR_924289; XR_924290; XR_924291; XR_924292; XR_941544; XR_941545; XR_941547; XR_941548; XR_941553; XR_941554; XR_941555; XR_941556	chr3
16839331	1.43	0.0025	0.2011	YWHAE	tyrosine 3-monooxygenase/tryptophan 5-monooxygenase activation protein, epsilon	NM_006761; NR_024058; XM_005256784; XM_006725298; ENST00000264335; ENST00000466227; ENST00000469398; ENST00000486241; ENST00000489287; ENST00000496706; ENST00000498643; ENST00000571732; ENST00000573026; ENST00000573196; ENST00000575977; ENST00000576854; ENST00000616643; ENST00000626999; ENST00000627099; ENST00000627231; ENST00000628059; ENST00000628106; ENST00000628981; ENST00000629090; ENST00000…	chr17
16862491	1.26	0.0025	0.2011	TMEM91	transmembrane protein 91	NM_001042595; NM_001098821; NM_001098822; NM_001098823; NM_001098824; NM_001098825; ENST00000342187; ENST00000356385; ENST00000392002; ENST00000413014; ENST00000436170; ENST00000447302; ENST00000535712; ENST00000537354; ENST00000539627; ENST00000542945; ENST00000544232; ENST00000546050; ENST00000546362; ENST00000604123; AK130820; AL833095; BC063705; OTTHUMT00000398300; OTTHUMT00000398301; OTTHUMT…	chr19
16943313	1.13	0.0025	0.2011	NIT2	nitrilase family, member 2	NM_020202; ENST00000394140; ENST00000460317; ENST00000465368; ENST00000472392; ENST00000478856; ENST00000480073; ENST00000497785; AF260334; AF284574; AK225979; AK294010; AK295835; BC020620; BC107890; FJ224326; OTTHUMT00000353142; OTTHUMT00000353143; OTTHUMT00000353144; OTTHUMT00000353145; OTTHUMT00000353146; OTTHUMT00000353147; OTTHUMT00000353148; uc003dtv.3; uc011bha.1	chr3
17056187	1.35	0.0025	0.2011				chr7
17081124	1.41	0.0025	0.2011	FAM49B	family with sequence similarity 49, member B	NM_001256763; NM_016623; NR_046359; NR_046360; NR_046361; XM_005250966; XM_011517107; XM_011517108; XM_011517109; XM_011517110; XM_011517111; XM_011517112; XM_011517113; XM_011517114; XM_011517115; XM_011517116; XM_011517117; XM_011517118; XM_011517119; XM_011517120; XM_011517121; XM_011517122; XM_011517123; XM_011517124; XM_011517125; ENST00000401979; ENST00000517654; ENST00000517672; ENST000005…	chr8
16718622	1.33	0.0025	0.2015	ABLIM1	actin binding LIM protein 1	NM_001003407; NM_001003408; NM_002313; NM_006720; XM_005269818; XM_005269824; XM_005269826; XM_005269827; XM_005269828; XM_005269830; XM_006717837; XM_006717838; XM_006717846; XM_006717847; XM_006717848; XM_011539801; XM_011539802; XM_011539803; XM_011539804; XM_011539805; XM_011539806; ENST00000277895; ENST00000369252; ENST00000369253; ENST00000369256; ENST00000369266; ENST00000392952; ENST00000…	chr10
16792173	-1.2	0.0025	0.2016				chr14
16869479	-1.27	0.0025	0.2016	CACNA1A	calcium channel, voltage-dependent, P/Q type, alpha 1A subunit	ENST00000587451; ENST00000592864; OTTHUMT00000453128; OTTHUMT00000453129	chr19
16940325	1.29	0.0025	0.2016	NRADDP	neurotrophin receptor associated death domain, pseudogene	NR_024046; uc011bas.1	chr3
17106080	1.2	0.0025	0.2016	ATG4A	autophagy related 4A, cysteine peptidase	NM_052936; NM_178270; XM_005262064; XM_011530840; XM_011530841; XM_011530842; XM_011530843; XM_011530844; XM_011530845; ENST00000343524; ENST00000345734; ENST00000372232; ENST00000372246; ENST00000394892; ENST00000457035; ENST00000474825; ENST00000489247; AB066214; AK123287; AK293533; BC041862; BC061696; OTTHUMT00000057860; OTTHUMT00000057861; OTTHUMT00000057862; OTTHUMT00000057863; OTTHUMT000000…	chrX
17108562	1.27	0.0025	0.2016	VBP1	von Hippel-Lindau binding protein 1	NM_001303543; NM_001303544; NM_001303545; NM_003372; ENST00000286428; ENST00000460509; ENST00000535916; ENST00000625964; AK301646; BC046094; BT019604; CR541932; OTTHUMT00000058806; OTTHUMT00000058807; OTTHUMT00000058808; U96759; uc004fnc.3; uc004fnd.3	chrX
16707929	1.35	0.0025	0.2026	LCOR	ligand dependent nuclear receptor corepressor	NM_001170765; NM_001170766; NM_032440; XM_006718033; XM_006718034; XM_011540277; ENST00000356016; ENST00000371097; ENST00000371103; ENST00000463415; ENST00000469510; ENST00000493486; ENST00000498444; ENST00000540664; AL834245; BC053359; OTTHUMT00000049628; OTTHUMT00000049629; OTTHUMT00000049630; OTTHUMT00000049631; OTTHUMT00000049632; OTTHUMT00000049633; OTTHUMT00000049634; uc001kmr.3; uc001kms.2…	chr10
17099165	1.73	0.0025	0.2026				chr9
16822256	1.6	0.0025	0.203	LOC101059936	uncharacterized LOC101059936	XR_917627; XR_917628; XR_917629	chr16
16996771	-1.17	0.0025	0.203	SGTB	small glutamine-rich tetratricopeptide repeat (TPR)-containing, beta	NM_019072; XM_005248548; ENST00000381007; ENST00000506816; AF075050; AF368281; BC012044; OTTHUMT00000215057; OTTHUMT00000370112; uc003jud.3	chr5
16768463	-1.35	0.0026	0.2033				chr12
16779146	1.27	0.0026	0.2033	SPRYD7	SPRY domain containing 7	NM_001127482; NM_020456; NR_023351; XM_011535165; ENST00000361840; ENST00000378195; ENST00000492258; ENST00000613924; AF334405; AK290576; BC022519; OTTHUMT00000044942; OTTHUMT00000044943; uc001vdl.2; uc001vdm.2; uc010adj.3; uc010tgm.1	chr13
16854354	-1.19	0.0026	0.2033	LOC105369156	uncharacterized LOC105369156	XR_918843; XR_935294	chr18
17011026	-1.58	0.0026	0.2033				chr6
17072752	-1.36	0.0026	0.2033				chr8
17122968	-1.22	0.0026	0.2033				TCONS_l2_00017632
17124086	1.18	0.0026	0.2033				TCONS_l2_00023559
17125730	1.37	0.0026	0.2033				TCONS_l2_00030915
16859817	1.3	0.0026	0.2041	KXD1	KxDL motif containing 1	NM_001171948; NM_001171949; NM_024069; XM_005260073; XM_006722883; XM_011528272; XM_011528273; ENST00000222307; ENST00000539106; ENST00000540691; ENST00000595073; ENST00000595870; ENST00000596785; ENST00000597438; ENST00000598830; ENST00000599000; ENST00000599319; ENST00000600099; ENST00000600372; ENST00000600654; ENST00000600796; ENST00000601630; ENST00000602094; AK091145; AK125365; BC001080; BC…	chr19
17114478	1.27	0.0026	0.2041	MMGT1	membrane magnesium transporter 1	NM_173470; ENST00000305963; AK295829; BC033588; OTTHUMT00000058453; uc004ezi.1; uc011mvw.1	chrX
16934043	-6.54	0.0026	0.2041				chr22
16773538	-1.43	0.0026	0.2054	LOC105370129	uncharacterized LOC105370129	XR_914829; XR_941786	chr13
16784375	1.41	0.0026	0.2054	MAPK1IP1L	mitogen-activated protein kinase 1 interacting protein 1-like	NM_144578; XM_011537362; ENST00000395468; ENST00000553976; ENST00000554364; ENST00000556515; ENST00000622254; AK025580; BC015621; OTTHUMT00000411302; OTTHUMT00000411303; OTTHUMT00000411306; OTTHUMT00000411307; uc001xbq.1	chr14
16903491	1.35	0.0026	0.2054	RND3	Rho family GTPase 3	NM_001254738; NM_005168; ENST00000263895; ENST00000375734; ENST00000409557; ENST00000439275; ENST00000454202; ENST00000466334; ENST00000472416; ENST00000473639; ENST00000497865; AF498969; AK298007; AK299731; BC012513; BT006769; CR542038; CR542070; OTTHUMT00000254808; OTTHUMT00000254809; OTTHUMT00000332342; OTTHUMT00000332343; OTTHUMT00000332344; OTTHUMT00000332345; OTTHUMT00000332346; OTTHUMT0000…	chr2
17060442	1.3	0.0026	0.2054	MIR25	microRNA 25	NR_029498; ENST00000384816; uc003usy.1	chr7
16701582	-1.23	0.0027	0.2076	OR6F1; OR14A2	olfactory receptor, family 6, subfamily F, member 1; olfactory receptor, family 14, subfamily A, member 2	NM_001005286; ENST00000302084; BC137142; BC137143; OTTHUMT00000096864; OTTHUMT00000096870; uc001idj.1	chr1
16897349	1.3	0.0027	0.2076	FBXO11	F-box protein 11	NM_001190274; NM_025133; XM_005264572; XM_005264573; ENST00000316377; ENST00000402508; ENST00000403359; ENST00000405808; ENST00000424163; ENST00000434234; ENST00000465204; ENST00000470899; ENST00000480038; ENST00000492225; ENST00000493962; AF176706; AF264714; AK022735; AK292877; AK297444; AK304140; AY827075; BC130445; BC136480; OTTHUMT00000251181; OTTHUMT00000323723; OTTHUMT00000323724; OTTHUMT00…	chr2
17005897	1.34	0.0027	0.2078	ZSCAN16	zinc finger and SCAN domain containing 16	NM_025231; XM_005249426; XM_011514919; ENST00000340487; AK294017; BC004255; OTTHUMT00000040177; uc003nkm.3; uc011dky.1	chr6
17080897	1.29	0.0027	0.2078	MTSS1	metastasis suppressor 1	NM_001282971; NM_001282974; NM_014751; XM_005251111; XM_005251113; XM_005251118; XM_006716700; XM_006716701; XM_006716702; XM_006716703; XM_006716704; XM_006716705; XM_006716706; XM_006716707; XM_011517403; XM_011517404; XM_011517405; XM_011517406; XM_011517407; XM_011517408; ENST00000325064; ENST00000378017; ENST00000431961; ENST00000472084; ENST00000518547; ENST00000519168; ENST00000519226; ENS…	chr8
16722603	1.29	0.0027	0.2089	LDHA	lactate dehydrogenase A	NM_001135239; NM_001165414; NM_001165415; NM_001165416; NM_005566; NR_028500; ENST00000227157; ENST00000375710; ENST00000379412; ENST00000396222; ENST00000422447; ENST00000430553; ENST00000460405; ENST00000469976; ENST00000478970; ENST00000486690; ENST00000494573; ENST00000495052; ENST00000535451; ENST00000536528; ENST00000537296; ENST00000538451; ENST00000539814; ENST00000540430; ENST00000541097…	chr11
16776580	-1.23	0.0027	0.2089	ARHGEF7-IT1	ARHGEF7 intronic transcript 1	BC043372	chr13
16780436	-2.11	0.0027	0.2089				chr13
16832792	1.26	0.0027	0.2089	GOSR1	golgi SNAP receptor complex member 1	NM_001007024; NM_001007025; NM_004871; XM_005258070; XM_005258071; XM_005258072; ENST00000225724; ENST00000414833; ENST00000427274; ENST00000451249; ENST00000467337; ENST00000467635; ENST00000477885; ENST00000491489; ENST00000494918; ENST00000537788; ENST00000579905; ENST00000581721; ENST00000610619; ENST00000620049; AF073926; AK128816; AK291381; AK298714; BC012620; BC040471; OTTHUMT00000256208; …	chr17
16826909	1.48	0.0027	0.2091	CNOT1	CCR4-NOT transcription complex subunit 1	NM_001265612; NM_016284; NM_206999; NR_049763; ENST00000245138; ENST00000317147; ENST00000441024; ENST00000562046; ENST00000563130; ENST00000563283; ENST00000564557; ENST00000565605; ENST00000565697; ENST00000566240; ENST00000567133; ENST00000567188; ENST00000567285; ENST00000568917; ENST00000569020; ENST00000569240; ENST00000569263; ENST00000569732; ENST00000569882; ENST00000569924; ENST00000570…	chr16
16868912	1.26	0.0027	0.2091	RAB3D	RAB3D, member RAS oncogene family	NM_004283; ENST00000222120; ENST00000589655; AF081353; AF498933; BC016471; BC035309; OTTHUMT00000453211; OTTHUMT00000453212; uc002mqx.3	chr19
17100711	-1.25	0.0027	0.2091				chrUn_gl000211
16690067	1.28	0.0028	0.2092	SASS6	SAS-6 centriolar assembly protein	NM_001304829; NM_194292; ENST00000287482; ENST00000462159; AK302513; BC054889; BC101026; BX641109; OTTHUMT00000029656; OTTHUMT00000029912; uc001dsu.3; uc009wdz.3	chr1
16717867	1.21	0.0028	0.2092				chr10
16942704	-1.36	0.0028	0.2092	LOC105377168	uncharacterized LOC105377168	XR_937934; XR_937935; XR_937936; XR_940973; XR_940974; XR_940975	chr3
17018130	1.25	0.0028	0.2092	VPS52	vacuolar protein sorting 52 homolog (S. cerevisiae)	NM_001289174; NM_001289175; NM_001289176; NM_022553; XM_011514797; XM_011514798; XM_011514799; XM_011514800; XM_011547270; XM_011547271; XM_011547272; XM_011547273; XM_011547673; XM_011547674; XM_011547675; XM_011547676; XM_011548072; XM_011548073; XM_011548074; XM_011548075; XM_011548261; XM_011548262; XM_011548263; XM_011548264; XM_011548456; XM_011548457; XM_011548458; XM_011548459; ENST000003…	chr6
17029942	1.25	0.0028	0.2092				chr6_cox_hap2
17032627	1.29	0.0028	0.2092				chr6_dbb_hap3
17042883	-1.24	0.0028	0.2092	UNCX	UNC homeobox	NM_001080461; ENST00000316333; KM587717; KM587718; KM587719; OTTHUMT00000324910; uc011jvw.2	chr7
16683369	1.36	0.0028	0.2102	LOC105376859	uncharacterized LOC105376859	XR_935215; XR_935216; XR_935219; XR_935221; XR_935222; XR_947062; XR_947063; XR_947064; XR_947065; XR_947066	chr1
16769622	1.18	0.0028	0.2102	CRY1	cryptochrome circadian clock 1	NM_004075; XM_011537939; ENST00000008527; ENST00000546722; ENST00000549356; ENST00000550633; ENST00000552790; AK125915; AK290552; BC030519; D83702; D84657; OTTHUMT00000406827; OTTHUMT00000406828; OTTHUMT00000406829; OTTHUMT00000406830; OTTHUMT00000406831	chr12
16782207	1.41	0.0028	0.2102	LRP10	LDL receptor related protein 10	NM_014045; XM_005267510; ENST00000359591; ENST00000470660; ENST00000546834; ENST00000551466; ENST00000553002; AF131760; AK291030; AY358399; BC113714; BC113716; CR457151; OTTHUMT00000071663; OTTHUMT00000071664; OTTHUMT00000408287; OTTHUMT00000408288; OTTHUMT00000408289; uc001whd.3; uc001whe.3; AF177336	chr14
16793999	1.31	0.0028	0.2102	PLEK2	pleckstrin 2	NM_016445; XM_011536644; XM_011536645; ENST00000216446; ENST00000553387; ENST00000554395; ENST00000555803; ENST00000556532; AF228603; BC001226; OTTHUMT00000412547; OTTHUMT00000412711; OTTHUMT00000412712; OTTHUMT00000412713; OTTHUMT00000412714; uc001xjh.1; ENST00000557388; OTTHUMT00000412715	chr14
16869960	1.21	0.0028	0.2102	CYP4F11	cytochrome P450, family 4, subfamily F, polypeptide 11	NM_001128932; NM_021187; XM_011528156; ENST00000248041; ENST00000326742; ENST00000402119; ENST00000591841; ENST00000620614; AF236085; AK125714; AK289424; BC016853; OTTHUMT00000460383; OTTHUMT00000460384; OTTHUMT00000460385; OTTHUMT00000460386; uc002nbt.2; uc002nbu.2; uc010eab.1	chr19
16940593	1.17	0.0028	0.2102	P4HTM	prolyl 4-hydroxylase, transmembrane (endoplasmic reticulum)	NM_177938; NM_177939; XM_011533845; XM_011533846; XR_940459; ENST00000343546; ENST00000383729; ENST00000444213; ENST00000468374; ENST00000472301; ENST00000472796; ENST00000475629; ENST00000484115; ENST00000485210; ENST00000486817; ENST00000491739; ENST00000609406; AY198406; BC011710; BC047566; BC060321; OTTHUMT00000157211; OTTHUMT00000157212; OTTHUMT00000157213; OTTHUMT00000157214; OTTHUMT0000015…	chr3
16955117	-2.38	0.0028	0.2102				chr3
17063760	-1.21	0.0028	0.2102	TRY2P	trypsinogen-like pseudogene	NR_036483; ENST00000448860; ENST00000616556; ENST00000632282; ENST00000632640; BC039387; BC047233	chr7
16861704	1.52	0.0028	0.2108	PSMD8	proteasome 26S subunit, non-ATPase 8	NM_002812; ENST00000215071; ENST00000585598; ENST00000590331; ENST00000591216; ENST00000591250; ENST00000592001; ENST00000592035; ENST00000592561; ENST00000602911; ENST00000620216; AK301771; AK304486; BC001164; BC065006; BT019688; D38047; OTTHUMT00000319627; OTTHUMT00000458612; OTTHUMT00000458613; OTTHUMT00000458614; OTTHUMT00000458615; OTTHUMT00000458617; OTTHUMT00000458618; OTTHUMT00000458619; …	chr19
16662322	1.39	0.0028	0.2117	GJB3	gap junction protein beta 3	NM_001005752; NM_024009; ENST00000373362; ENST00000373366; AF052692; AK026139; BC012918; BC110640; OTTHUMT00000011558; OTTHUMT00000011559; uc001bxx.3; uc001bxy.3	chr1
16966897	1.11	0.0029	0.2129	SRD5A3	steroid 5 alpha-reductase 3	NM_024592; XM_005265766; XM_005265767; ENST00000264228; ENST00000505210; ENST00000514398; BC002480; OTTHUMT00000250644; OTTHUMT00000361583; OTTHUMT00000361584; uc003hau.3	chr4
17074344	-1.6	0.0029	0.2129	FAM66B	family with sequence similarity 66, member B	NR_027423; ENST00000529456; ENST00000606573; AK302471; uc011kwo.1	chr8
17066788	-1.8	0.0029	0.2132				chr8
16812824	1.29	0.0029	0.2137	NMB	neuromedin B	NM_021077; NM_205858; ENST00000360476; ENST00000394588; BC007407; BC007431; BC008603; M21551; OTTHUMT00000308995; OTTHUMT00000308996; uc002bkz.3; uc002bla.3	chr15
16784226	1.41	0.0029	0.2139				chr14
16911754	1.29	0.0029	0.2145	SEC23B	Sec23 homolog B, COPII coat complex component	NM_001172745; NM_001172746; NM_006363; NM_032985; NM_032986; ENST00000262544; ENST00000336714; ENST00000377465; ENST00000377475; ENST00000422877; ENST00000450074; ENST00000494645; AK296270; AK299171; AK299513; BC005032; BC005404; BC095404; OTTHUMT00000078182; OTTHUMT00000078184; OTTHUMT00000104882; OTTHUMT00000104883; OTTHUMT00000127744; OTTHUMT00000127746; OTTHUMT00000127747; uc002wqz.2; uc002wr…	chr20
17062163	-1.32	0.0029	0.2145	CTTNBP2	cortactin binding protein 2	NM_033427; XM_005250634; XM_005250635; XM_011516614; XM_011516615; XM_011516616; XM_011516617; XM_011516618; ENST00000160373; ENST00000412853; ENST00000416239; ENST00000434890; ENST00000435233; ENST00000441556; ENST00000445366; ENST00000446636; ENST00000454375; ENST00000467088; ENST00000482124; ENST00000487820; AF377960; AL137685; BC106000; OTTHUMT00000059201; OTTHUMT00000141908; OTTHUMT000001419…	chr7
16738701	-1.23	0.0029	0.2151	LOC105369316	uncharacterized LOC105369316	XM_011508309; XM_011545415	chr11
16692080	1.36	0.0029	0.2158	LOC101928979	uncharacterized LOC101928979	NR_125967; NR_125968	chr1
16806624	-1.18	0.0029	0.2159	LOC283710	uncharacterized LOC283710	NM_001243538; XM_005254314; XM_011521463; XM_011521464; XM_011521465; XM_011521466; uc021sib.1	chr15
16820486	1.79	0.003	0.2162	CDH1	cadherin 1, type 1	NM_004360; XM_011523488; XM_011523489; ENST00000261769; ENST00000422392; ENST00000561751; ENST00000562118; ENST00000562836; ENST00000564676; ENST00000564745; ENST00000565810; ENST00000566510; ENST00000566612; ENST00000567320; ENST00000611625; ENST00000612417; ENST00000621016; AB025105; AB025106; AK290012; AK297913; BC141838; BC146662; EU709494; L08599; OTTHUMT00000268897; OTTHUMT00000433692; OTTH…	chr16
16942845	-2.57	0.003	0.2162	LOC101927439	uncharacterized LOC101927439	XR_427355; XR_431610; XR_937983; XR_941002	chr3
16967257	-1.4	0.003	0.2162	EPHA5-AS1	EPHA5 antisense RNA 1	NR_034138; ENST00000507117; ENST00000509473; ENST00000514260	chr4
17052534	1.18	0.003	0.2162	MGAM2	maltase-glucoamylase 2 (putative)	NM_001293626; XM_011516692; XM_011546512; XR_927547; XR_951716; ENST00000477922; ENST00000632823	chr7
17115077	1.26	0.003	0.2162	CETN2	centrin 2	NM_004344; ENST00000370277; ENST00000493482; BC005334; BC013873; BT007256; OTTHUMT00000061197; OTTHUMT00000061198; uc004fgq.3	chrX
16754954	-1.29	0.003	0.2163				chr12
16734395	-1.4	0.003	0.2164	MIR483	microRNA 483	NR_030158; uc021qcc.1	chr11
16701358	-1.2	0.003	0.2169				chr1
17009132	1.32	0.003	0.2169	TMEM63B	transmembrane protein 63B	NM_018426; XM_005249211; XM_005249212; XM_005249213; XM_005249214; XM_005249215; XM_005249216; XM_005249217; XM_006715135; ENST00000259746; ENST00000323267; ENST00000371893; ENST00000497371; ENST00000525294; ENST00000525873; ENST00000527188; ENST00000532634; ENST00000533121; ENST00000534326; AK093629; BC136769; OTTHUMT00000040709; OTTHUMT00000040710; OTTHUMT00000040711; OTTHUMT00000040712; OTTHUM…	chr6
16729290	1.27	0.003	0.2173	TSKU	tsukushi, small leucine rich proteoglycan	NM_001258210; NM_015516; XM_005273892; ENST00000333090; ENST00000525167; ENST00000527881; ENST00000533752; ENST00000612930; AF191019; AK126536; AY358317; BC020975; OTTHUMT00000382868; OTTHUMT00000382869; OTTHUMT00000382870; OTTHUMT00000382871; uc001oxt.3	chr11
16806561	-1.28	0.003	0.2173	LOC102725021; LOC101927579	uncharacterized LOC102725021; dynamin-1-like	XM_011508479; XM_011522276; XM_011522278; XM_011547435; XM_011548979; XR_430880; XR_430883; XR_433064; XR_433068; XR_916140; XR_916141; XR_916142; XR_916143; XR_932042; XR_952373; XR_952374; XR_952375; XR_953288; XR_953289; XR_953290; XR_953291; XM_011522274; XM_011522275; XR_932037; XR_932038; XR_932039; XR_932040; XR_932041; XR_932043; XR_932044; XR_932045	chr15
17060281	1.39	0.003	0.2173	FAM200A	family with sequence similarity 200, member A	NM_145111; XM_005250199; XM_011515911; XM_011515912; XM_011515913; ENST00000408938; ENST00000449309; AK094113; AK290724; BC040214; BC126337; BC130371; OTTHUMT00000345467; OTTHUMT00000345468; uc003ura.3; uc003urb.3; AK024526	chr7
17075604	1.32	0.003	0.2173	KCTD9	potassium channel tetramerization domain containing 9	NM_017634; XM_005273541; XM_005273542; XM_005273543; XM_005273544; XM_005273545; XM_011544560; ENST00000221200; ENST00000517914; ENST00000518067; ENST00000518997; ENST00000519665; ENST00000520405; ENST00000521458; ENST00000522493; ENST00000523140; ENST00000523294; ENST00000524217; AK000045; AK298518; BC021216; BC068518; OTTHUMT00000216890; OTTHUMT00000375808; OTTHUMT00000375809; OTTHUMT0000037581…	chr8
17120554	-1.18	0.003	0.2173				TCONS_l2_00004278
17047777	1.17	0.0031	0.2182	GNAI1	guanine nucleotide binding protein (G protein), alpha inhibiting activity polypeptide 1	NM_001256414; NM_002069; ENST00000351004; ENST00000418742; ENST00000442586; ENST00000447650; ENST00000457358; ENST00000490206; AF055013; AF493905; AK292953; AK304442; BC026326; BT019775; OTTHUMT00000253254; OTTHUMT00000340228; OTTHUMT00000340229; OTTHUMT00000340230; OTTHUMT00000340231; OTTHUMT00000340232; uc003uhb.1; uc011kgt.1	chr7
17063767	-1.37	0.0031	0.2182	TRBV6-9	T cell receptor beta variable 6-9	OTTHUMT00000485275	chr7
17067422	-1.54	0.003	0.2182				chr8
17119058	1.85	0.0031	0.2182				tc5109852
16976746	1.14	0.0031	0.2191	ANKRD17	ankyrin repeat domain 17	NM_001286771; NM_032217; NM_198889; XM_005265667; XM_005265671; XM_005265672; XM_005265673; ENST00000330838; ENST00000358602; ENST00000509867; ENST00000510127; ENST00000513908; ENST00000514252; ENST00000558247; ENST00000559367; ENST00000560507; ENST00000561029; AF308285; AK299046; BC043394; OTTHUMT00000362475; OTTHUMT00000362476; OTTHUMT00000362477; OTTHUMT00000362478; OTTHUMT00000362545; OTTHUMT…	chr4
16916462	-1.22	0.0031	0.2195	SIRPB2	signal-regulatory protein beta 2	NM_001122962; NM_001134836; XM_005260708; XM_005260709; XM_011529221; XM_011529222; XM_011529223; XM_011529224; XM_011529225; XR_937063; ENST00000359801; ENST00000381630; ENST00000444444; ENST00000481731; ENST00000486775; ENST00000608073; ENST00000608747; ENST00000609796; AK294440; AK297072; AY424277; OTTHUMT00000077544; OTTHUMT00000077545; OTTHUMT00000077546; OTTHUMT00000077547; OTTHUMT000004718…	chr20
16983268	-1.19	0.0031	0.2198	LINC01194	long intergenic non-protein coding RNA 1194	NR_033383; AY328030; AY328031; AY328032	chr5
16817790	1.42	0.0031	0.2209	ALDOA	aldolase A, fructose-bisphosphate	NM_000034; NM_001127617; NM_001243177; NM_184041; NM_184043; XM_011545767; XM_011545768; ENST00000338110; ENST00000395240; ENST00000395248; ENST00000412304; ENST00000562168; ENST00000562240; ENST00000562302; ENST00000562679; ENST00000563060; ENST00000563987; ENST00000564521; ENST00000564546; ENST00000564595; ENST00000564688; ENST00000565355; ENST00000566012; ENST00000566130; ENST00000566146; ENST…	chr16
17121422	1.26	0.0031	0.221				TCONS_l2_00009913
16844061	-1.32	0.0031	0.221	PLXDC1	plexin domain containing 1	NM_020405; ENST00000315392; ENST00000394318; ENST00000415163; ENST00000441877; ENST00000444435; ENST00000444911; ENST00000461225; ENST00000493200; ENST00000577838; ENST00000577941; ENST00000578277; ENST00000578390; ENST00000578517; ENST00000578808; ENST00000579190; ENST00000579279; ENST00000580667; ENST00000583285; AF279144; AF378753; AK093589; AK127539; AK303699; AY704670; AY704671; AY704672; BC…	chr17
16903897	1.2	0.0031	0.221	NR4A2	nuclear receptor subfamily 4, group A, member 2	NM_006186; XM_005246621; XM_005246622; XM_005246623; XM_006712553; XM_011511246; XR_427087; ENST00000339562; ENST00000406048; ENST00000409108; ENST00000409572; ENST00000417764; ENST00000417972; ENST00000421709; ENST00000424077; ENST00000426264; ENST00000429376; AK291456; AK299439; BC009288; BC066890; HQ692824; HQ709176; uc002tyx.4; uc002tyz.4; uc010zcf.2; uc010zcg.1; uc021vri.1	chr2
16956213	-1.29	0.0031	0.221	PROK2	prokineticin 2	NM_001126128; NM_021935; ENST00000295619; ENST00000353065; AF333025; AY349131; BC069395; BC096695; BC098110; BC098162; OTTHUMT00000352301; OTTHUMT00000352302; uc003doz.4; uc003dpa.4	chr3
16669053	-1.32	0.0032	0.2219	TSHB	thyroid stimulating hormone, beta	NM_000549; NM_001277991; XM_011542065; ENST00000256592; ENST00000369517; BC069298; OTTHUMT00000032833	chr1
16714420	-1.19	0.0032	0.2219	LOC105378309	uncharacterized LOC105378309	XR_945970; XR_945971; XR_945972; XR_945973; XR_945974; XR_959524; XR_959525; XR_959526; XR_959527; XR_959528	chr10
16791642	1.44	0.0032	0.2219	STRN3	striatin, calmodulin binding protein 3	NM_001083893; NM_014574; XM_005267569; XM_005267570; XM_011536681; XM_011536682; ENST00000355683; ENST00000357479; ENST00000366206; ENST00000554124; ENST00000554991; ENST00000555152; ENST00000555358; ENST00000556577; AF243424; AK290229; BC126221; BC132673; OTTHUMT00000276609; OTTHUMT00000409713; OTTHUMT00000409714; OTTHUMT00000409715; OTTHUMT00000409716; OTTHUMT00000409717; OTTHUMT00000409718; OT…	chr14
16969994	1.21	0.0032	0.2219				chr4
17010354	1.55	0.0032	0.2219	CD109	CD109 molecule	NM_001159587; NM_001159588; NM_133493; XM_005248659; XM_011535473; XM_011535474; ENST00000287097; ENST00000422508; ENST00000437994; ENST00000474094; AF410459; AY149920; AY788891; OTTHUMT00000041230; OTTHUMT00000041231; uc003php.3; uc003phq.3; uc010kba.3	chr6
17120436	1.16	0.0032	0.2219				TCONS_l2_00003325
16689289	1.22	0.0032	0.2221	CCBL2; RBMXL1	cysteine conjugate-beta lyase 2; RNA binding motif protein, X-linked-like 1	NM_001008661; NM_001008662; NM_001162536; NM_019610; ENST00000260508; ENST00000321792; ENST00000370485; ENST00000370486; ENST00000370491; ENST00000399794; ENST00000413769; ENST00000446900; AK301326; AK315917; AL833593; AY028624; BC000819; OTTHUMT00000029297; OTTHUMT00000029298; OTTHUMT00000029299; OTTHUMT00000029300; OTTHUMT00000029403; OTTHUMT00000029404; uc001dmp.2; uc001dmq.2; uc001dmr.2; uc00…	chr1
16978136	-1.18	0.0032	0.2221				chr4
17056558	-1.19	0.0032	0.2221				chr7
16820601	1.3	0.0032	0.2223	NFAT5	nuclear factor of activated T-cells 5, tonicity-responsive	NM_001113178; NM_006599; NM_138713; NM_138714; NM_173214; NM_173215; XM_006721125; XM_011522817; XM_011522818; XM_011522819; XM_011522820; XM_011522821; XM_011522822; ENST00000349945; ENST00000354436; ENST00000393742; ENST00000426654; ENST00000562429; ENST00000563474; ENST00000565301; ENST00000566899; ENST00000567239; ENST00000567990; ENST00000568832; ENST00000627621; AF089824; AF134870; AF163836…	chr16
17089368	1.28	0.0032	0.2229	LOC105376282	uncharacterized LOC105376282	XR_930373; XR_958892	chr9
16797103	1.52	0.0032	0.2237	C14orf2	chromosome 14 open reading frame 2	NM_001127393; NM_004894; ENST00000286953; ENST00000414262; ENST00000553430; ENST00000553449; ENST00000554089; ENST00000554287; ENST00000554528; ENST00000554713; ENST00000554880; ENST00000555030; ENST00000557040; ENST00000557260; BC000429; BC001944; BC063419; OTTHUMT00000414397; OTTHUMT00000414398; OTTHUMT00000414399; OTTHUMT00000414400; OTTHUMT00000414401; OTTHUMT00000414402; OTTHUMT00000414403; …	chr14
16846915	1.36	0.0032	0.2237	TRIM25; MIR3614	tripartite motif containing 25; microRNA 3614	NM_005082; ENST00000316881; ENST00000537230; ENST00000570473; ENST00000570749; ENST00000572021; ENST00000572550; ENST00000573108; ENST00000574234; ENST00000574997; BC016924; BC038247; BC042541; D21205; OTTHUMT00000440609; OTTHUMT00000440610; OTTHUMT00000440611; OTTHUMT00000440612; OTTHUMT00000440613; OTTHUMT00000440614; OTTHUMT00000440615; OTTHUMT00000440616; uc002iut.3; uc010dcj.3; NR_037408; EN…	chr17
16827344	1.21	0.0032	0.2241	TPPP3	tubulin polymerization-promoting protein family member 3	NM_015964; NM_016140; ENST00000290942; ENST00000393957; ENST00000561537; ENST00000562206; ENST00000564104; AF132972; BC000691; OTTHUMT00000268836; OTTHUMT00000268837; OTTHUMT00000421787; OTTHUMT00000421788; OTTHUMT00000421789; uc002esz.3; uc002eta.3; uc002etb.3	chr16
16715028	1.18	0.0033	0.2242	SLC25A16	solute carrier family 25 (mitochondrial carrier), member 16	XM_011540211; ENST00000439904; ENST00000609923; OTTHUMT00000048332; OTTHUMT00000048347	chr10
16981420	-1.27	0.0033	0.2242	LOC100506085	uncharacterized LOC100506085	NR_037878; ENST00000508313; uc003ism.1	chr4
16703934	1.25	0.0033	0.2246	ANKRD30A	ankyrin repeat domain 30A	NM_052997; XM_011519757; XM_011519758; XR_930524; ENST00000361713; ENST00000374660; ENST00000602533; ENST00000611781; AF269087; OTTHUMT00000047588; OTTHUMT00000047589; uc001iza.1; ENST00000475522; OTTHUMT00000047590	chr10
16736656	-1.44	0.0033	0.2246				chr11
16774908	-1.27	0.0033	0.2246	ST13P4	suppression of tumorigenicity 13 (colon carcinoma) (Hsp70 interacting protein) pseudogene 4	NR_002183; AF539468; uc001vej.3	chr13
16786367	1.24	0.0033	0.2246	COQ6	coenzyme Q6 monooxygenase	NM_182476; NM_182480; XM_005267716; XM_006720156; XM_011536807; XM_011536808; XM_011536809; XM_011536810; XM_011536811; XR_943465; XR_943466; ENST00000238709; ENST00000334571; ENST00000394026; ENST00000553448; ENST00000553462; ENST00000553922; ENST00000554153; ENST00000554193; ENST00000554217; ENST00000554320; ENST00000554341; ENST00000554920; ENST00000555196; ENST00000555392; ENST00000555511; EN…	chr14
16813342	1.31	0.0033	0.2246	PRC1	protein regulator of cytokinesis 1	NM_001267580; NM_003981; NM_199413; XM_005254987; XM_006720759; XM_006720760; XM_011522187; XM_011522188; XM_011522189; XM_011522190; XM_011522191; XM_011522192; ENST00000361188; ENST00000394249; ENST00000417173; ENST00000442656; ENST00000553494; ENST00000555455; ENST00000555745; ENST00000555791; ENST00000556129; ENST00000556972; ENST00000556982; ENST00000557763; ENST00000557905; ENST00000559326;…	chr15
16820331	-1.21	0.0033	0.2246	EDC4	enhancer of mRNA decapping 4	ENST00000572221; AK128582; OTTHUMT00000437161; uc010cer.3	chr16
16839757	1.4	0.0033	0.2246	SHPK; TRPV1	sedoheptulokinase; transient receptor potential cation channel, subfamily V, member 1	NM_013276; ENST00000225519; ENST00000572919; AF163573; AK298360; BC020543; OTTHUMT00000207378; uc002fvz.1	chr17
16843608	1.2	0.0033	0.2246	TBC1D3G; TBC1D3H; TBC1D3C; TBC1D3I; TBC1D3B; TBC1D3F	TBC1 domain family, member 3G; TBC1 domain family, member 3H; TBC1 domain family, member 3C; TBC1 domain family, member 3I; TBC1 domain family, member 3B; TBC1 domain family, member 3F	NM_001291462; XM_005257635; XM_005257636; XM_005257981; XM_006722055; XM_006722056; XM_011525172; XM_011525174; XM_011525175; XM_011546824; XM_011546826; XM_011546827; XM_011547459; ENST00000569055; ENST00000610412; ENST00000611281; ENST00000611413; ENST00000614193; ENST00000617387; ENST00000617942; ENST00000618732; ENST00000620210; ENST00000620899; ENST00000621026; ENST00000631380; ENST000006325…	chr17
16849882	1.25	0.0033	0.2246	NPLOC4	NPL4 homolog, ubiquitin recognition factor	NM_017921; NR_130139; NR_130140; XM_011524979; XM_011524980; XM_011524981; XM_011524982; XR_934501; XR_934502; ENST00000331134; ENST00000374747; ENST00000570300; ENST00000570324; ENST00000571714; ENST00000572346; ENST00000572351; ENST00000572760; ENST00000572824; ENST00000573212; ENST00000573328; ENST00000573519; ENST00000573876; ENST00000574344; ENST00000574897; ENST00000574964; ENST00000576713;…	chr17
16876978	1.29	0.0033	0.2246	GRHL1	grainyhead-like transcription factor 1	NM_198182; XM_005246159; XM_006711882; XM_006711884; XM_011510343; XM_011510344; ENST00000324907; ENST00000405379; ENST00000439493; ENST00000464418; ENST00000472167; ENST00000480736; ENST00000494520; ENST00000497403; AF198489; AF411210; AK293855; AK296982; BC063299; BC067519; BC067520; BC067521; OTTHUMT00000323543; OTTHUMT00000323544; OTTHUMT00000323546; OTTHUMT00000352824; OTTHUMT00000352825; OT…	chr2
16877847	1.94	0.0033	0.2246				chr2
16924467	-1.33	0.0033	0.2246				chr21
17058261	1.3	0.0033	0.2246	PMS2P4	PMS1 homolog 2, mismatch repair system component pseudogene 4	NR_022007; NR_046297; NR_046299; BC029419; D38438; D38500	chr7
17121228	1.71	0.0033	0.2246				TCONS_l2_00008798
16754723	1.11	0.0033	0.2247	LINC01490	long intergenic non-protein coding RNA 1490	NR_120468; NR_120469; NR_120470; ENST00000548705; ENST00000551399; BC037383	chr12
16785003	1.13	0.0033	0.2247	PRKCH	protein kinase C, eta	NM_006255; XM_011536954; XM_011536955; XM_011536956; XM_011536957; ENST00000332981; ENST00000536400; ENST00000552875; ENST00000553265; ENST00000553726; ENST00000553830; ENST00000553831; ENST00000553846; ENST00000553889; ENST00000554835; ENST00000555082; ENST00000555110; ENST00000555185; ENST00000555382; ENST00000555542; ENST00000555604; ENST00000555628; ENST00000555906; ENST00000556164; ENST00000…	chr14
16801889	1.3	0.0033	0.2247	USP3	ubiquitin specific peptidase 3	NM_001256702; NM_006537; NR_046341; NR_046342; XM_006720789; XM_006720790; XM_006720791; XM_011522265; XM_011522266; ENST00000268049; ENST00000380324; ENST00000538686; ENST00000540797; ENST00000557884; ENST00000558157; ENST00000558218; ENST00000558285; ENST00000558925; ENST00000559192; ENST00000559257; ENST00000559276; ENST00000559711; ENST00000559718; ENST00000559771; ENST00000559873; ENST000005…	chr15
17043780	-1.27	0.0033	0.2247	LOC105375163	uncharacterized LOC105375163	XR_927052; XR_955430; XR_955431	chr7
17071079	-1.23	0.0034	0.2247	NDUFAF6	NADH dehydrogenase (ubiquinone) complex I, assembly factor 6	XM_011516833; XM_011516834; XM_011516836; XM_011516837; XM_011516838; XM_011516839; XM_011516840; XM_011516841; XM_011516842; XM_011516843	chr8
16677473	1.32	0.0034	0.2267	KCTD3	potassium channel tetramerization domain containing 3	NM_016121; XM_005273156; XM_005273158; ENST00000259154; ENST00000448333; ENST00000452413; ENST00000465650; ENST00000495537; AK296275; AK316272; BC037896; BC094879; BC117188; BC126173; OTTHUMT00000089871; OTTHUMT00000089872; OTTHUMT00000089873; OTTHUMT00000089946; OTTHUMT00000089947; uc001hks.3; uc001hkt.3; uc009xdn.3; uc010pub.2	chr1
16686140	1.29	0.0034	0.2267	MED8	mediator complex subunit 8	NM_001001653; NM_052877; NM_201542; ENST00000290663; ENST00000372455; ENST00000372457; ENST00000460803; ENST00000473560; AF521562; BC010019; OTTHUMT00000019491; OTTHUMT00000019494; OTTHUMT00000019495; OTTHUMT00000019520; OTTHUMT00000318959	chr1
16757766	1.31	0.0034	0.2267	HSPB8	heat shock 22kDa protein 8	NM_014365; ENST00000281938; ENST00000541798; ENST00000542496; AF133207; AF191017; AF250138; AL136936; BC002673; BT006876; CR533453; OTTHUMT00000401647; OTTHUMT00000401648; OTTHUMT00000401649; uc001txb.3	chr12
16778918	-1.25	0.0034	0.2267	LINC01198	long intergenic non-protein coding RNA 1198	NR_120426; BC046635	chr13
16882714	-1.41	0.0034	0.2267	IGKV5-2	immunoglobulin kappa variable 5-2	OTTHUMT00000323040	chr2
16890402	-1.65	0.0034	0.2267				chr2
16901027	1.25	0.0034	0.2267	REV1	REV1, DNA directed polymerase	NM_001037872; NM_016316; XM_011511336; XM_011511337; XM_011511338; XM_011511339; XM_011511340; XM_011511341; XR_427092; XR_922941; ENST00000258428; ENST00000393445; ENST00000413697; ENST00000438366; ENST00000450415; ENST00000465086; ENST00000465835; ENST00000472000; ENST00000473819; ENST00000477121; ENST00000481719; ENST00000482595; ENST00000482887; ENST00000485487; ENST00000486117; ENST000004917…	chr2
17002813	1.24	0.0034	0.2267	UBTD2	ubiquitin domain containing 2	NM_152277; XM_011534695; ENST00000393792; AF251700; AK022894; BC019910; OTTHUMT00000252936; uc003mbp.1	chr5
17010104	1.53	0.0034	0.2267	FAM135A	family with sequence similarity 135, member A	NM_001105531; NM_001162529; NM_020819; XM_005248743; XM_005248744; XM_005248745; XM_005248748; XM_005248749; XM_005248751; XM_011535993; XM_011535994; XM_011535995; XM_011535996; XM_011535997; XM_011535998; ENST00000194672; ENST00000361499; ENST00000370479; ENST00000393299; ENST00000418814; ENST00000425415; ENST00000457062; ENST00000505675; ENST00000505769; ENST00000505868; ENST00000507085; ENST0…	chr6
16658058	-1.2	0.0035	0.2271				chr1
16819961	1.51	0.0034	0.2271	C16orf70	chromosome 16 open reading frame 70	NM_025187; XM_005256177; XM_005256178; XM_006721284; XM_011523350; XM_011523351; ENST00000219139; ENST00000563853; ENST00000565900; ENST00000566026; ENST00000567162; ENST00000569277; ENST00000569600; ENST00000569626; ENST00000569683; ENST00000569914; AF176088; AK022138; BC004556; OTTHUMT00000268829; OTTHUMT00000421065; OTTHUMT00000421066; OTTHUMT00000421067; OTTHUMT00000421068; OTTHUMT00000421069…	chr16
16859486	1.61	0.0035	0.2271	DDA1	DET1 and DDB1 associated 1	NM_024050; ENST00000359866; ENST00000593466; ENST00000594501; ENST00000596582; ENST00000596925; AY563006; BC000615; DQ090952; OTTHUMT00000463518; OTTHUMT00000463519; OTTHUMT00000463520; OTTHUMT00000463521; OTTHUMT00000463522; uc002ngd.3	chr19
16860667	1.31	0.0034	0.2271	KCTD15	potassium channel tetramerization domain containing 15	NM_001129994; NM_001129995; NM_024076; XM_011527296; XM_011527297; XM_011527298; XR_935857; ENST00000284006; ENST00000430256; ENST00000587559; ENST00000587658; ENST00000588637; ENST00000588881; ENST00000589786; ENST00000590385; ENST00000590771; ENST00000590906; ENST00000592210; ENST00000592363; AK096843; AK291465; AK294543; BC001185; BC009335; OTTHUMT00000451454; OTTHUMT00000451455; OTTHUMT000004…	chr19
16938933	-1.34	0.0035	0.2271				chr3
16985440	1.36	0.0035	0.2271	MAST4	microtubule associated serine/threonine kinase family member 4	NM_001164664; NM_001290226; NM_001290227; NM_001290228; NM_001297651; NM_015183; NM_198828; XM_006714606; XM_006714610; XM_011543381; XM_011543382; XM_011543383; XM_011543384; XM_011543385; XM_011543386; ENST00000261569; ENST00000403625; ENST00000403666; ENST00000405643; ENST00000406039; ENST00000406374; ENST00000407621; ENST00000411628; ENST00000432426; ENST00000432817; ENST00000434115; ENST0000…	chr5
17093313	1.2	0.0034	0.2271	PTENP1	phosphatase and tensin homolog pseudogene 1 (functional)	NR_023917; ENST00000447117; ENST00000532280; OTTHUMT00000001047; OTTHUMT00000395145; uc003zth.4	chr9
16833411	-1.29	0.0035	0.2271	CCL18	chemokine (C-C motif) ligand 18	NM_002988; ENST00000614828; ENST00000615723; ENST00000616054; AB000221; BC069700; BC096124; BC096125; BC096126; BC096127; CR407660; OTTHUMT00000477135; OTTHUMT00000487094; OTTHUMT00000487419; uc002hku.3; Y13710; ENST00000616474; ENST00000631496; ENST00000633729; OTTHUMT00000477136; OTTHUMT00000487095; OTTHUMT00000487420	chr17
16666755	2.57	0.0035	0.2272	CLCA2	chloride channel accessory 2	NM_006536; XM_011542448; ENST00000370565; ENST00000490884; ENST00000498802; AB026833; AF043977; AF127980; AK290348; AK296719; BC041096; OTTHUMT00000028284; OTTHUMT00000028285; OTTHUMT00000028286; uc001dlr.4	chr1
16717376	-1.22	0.0035	0.2272	LINC01475	long intergenic non-protein coding RNA 1475	NR_120618; ENST00000548010; ENST00000552096; DQ372722; DQ372723	chr10
16801216	-1.21	0.0035	0.2272				chr15
16935485	-1.15	0.0035	0.2272				chr22
16966514	1.29	0.0035	0.2272	ATP10D	ATPase, class V, type 10D	NM_020453; XM_005248119; XM_005248120; XM_011513722; XM_011513723; XR_925154; ENST00000273859; ENST00000503288; ENST00000504445; ENST00000505277; ENST00000505476; ENST00000507889; ENST00000512393; BC057839; BC131535; OTTHUMT00000216900; OTTHUMT00000361588; OTTHUMT00000361589; OTTHUMT00000361598; OTTHUMT00000361601; OTTHUMT00000361602; OTTHUMT00000361603; uc003gxj.3; uc003gxk.1; uc003gxl.1	chr4
17081249	-1.22	0.0035	0.2272	LOC105375759	uncharacterized LOC105375759	XR_928650; XR_957583	chr8
17085672	-1.22	0.0035	0.2272	FXN	frataxin	NM_000144; NM_001161706; NM_181425; ENST00000377270; ENST00000396364; ENST00000396366; ENST00000484259; ENST00000498653; BC023633; BC048097; OTTHUMT00000052568; OTTHUMT00000355968; OTTHUMT00000355969; OTTHUMT00000355970; U43747; uc004agz.2; uc004aha.2; uc011lrr.1	chr9
17091527	-1.33	0.0035	0.2272	C9orf142	chromosome 9 open reading frame 142	NM_183241; ENST00000371620; ENST00000463765; ENST00000467845; ENST00000481187; ENST00000483807; ENST00000492564; ENST00000493968; ENST00000498095; BC002613; BC038191; OTTHUMT00000055252; OTTHUMT00000055254; OTTHUMT00000055255; OTTHUMT00000055256; OTTHUMT00000055258; OTTHUMT00000055259; OTTHUMT00000055260; OTTHUMT00000055261; uc004cki.3	chr9
16743854	1.28	0.0035	0.2283	CASP4	caspase 4	NM_001225; NM_033306; XM_011543019; ENST00000393150; ENST00000417440; ENST00000444739; ENST00000524843; ENST00000525116; ENST00000529183; ENST00000529565; ENST00000530309; ENST00000531333; ENST00000531546; ENST00000533252; ENST00000533730; ENST00000613196; AK057094; AK296081; AK304222; AL050391; BC017839; OTTHUMT00000387751; OTTHUMT00000387752; OTTHUMT00000387753; OTTHUMT00000387754; OTTHUMT00000…	chr11
16763246	1.15	0.0035	0.2285	GXYLT1	glucoside xylosyltransferase 1	NM_001099650; NM_173601; ENST00000280876; ENST00000398675; BC030023; BC039145; OTTHUMT00000403778; OTTHUMT00000403779; uc001rms.4; uc001rmt.4	chr12
16785938	2.26	0.0035	0.2285	TTC9	tetratricopeptide repeat domain 9	NM_015351; ENST00000256367; OTTHUMT00000417024; uc001xmi.2	chr14
16779444	1.29	0.0036	0.229	VPS36	vacuolar protein sorting 36 homolog (S. cerevisiae)	NM_001282168; NM_001282169; NM_016075; ENST00000378060; ENST00000462289; ENST00000475375; ENST00000480923; ENST00000492650; ENST00000497149; ENST00000611132; AB208956; AF151903; AK289740; BC037279; BC050439; OTTHUMT00000045059; OTTHUMT00000045060; OTTHUMT00000045061; OTTHUMT00000045062; OTTHUMT00000045063; OTTHUMT00000045064; uc001vgq.3; uc001vgs.3	chr13
16877946	1.24	0.0036	0.2292	SLC35F6; CENPA	solute carrier family 35, member F6; centromere protein A	NM_017877; ENST00000344420; ENST00000414029; ENST00000429494; ENST00000475662; ENST00000482746; AK296996; AK299598; AY358820; BC016389; BC028081; CR457243; OTTHUMT00000250179; OTTHUMT00000250187; OTTHUMT00000324721; OTTHUMT00000324722; OTTHUMT00000324723; uc002rhp.1; uc002rhq.1; uc010eyo.1; uc010ylc.1	chr2
16886151	-1.26	0.0036	0.2294				chr2
16841849	-1.09	0.0036	0.2295				chr17
16882740	-1.68	0.0036	0.2295	IGKV2D-28; IGKV2-28	immunoglobulin kappa variable 2D-28; immunoglobulin kappa variable 2-28	OTTHUMT00000323288; OTTHUMT00000323401	chr2
16939635	1.36	0.0036	0.2297				chr3
17124534	1.2	0.0036	0.2297				TCONS_l2_00025958
16699112	1.19	0.0036	0.2309	NSL1	NSL1, MIS12 kinetochore complex component	NM_001042549; NM_001297736; NM_001297737; NM_001297739; NM_015471; ENST00000366976; ENST00000366977; ENST00000366978; ENST00000473995; ENST00000487995; ENST00000626725; AF201941; AF255793; AK303250; BC007067; BC036048; OTTHUMT00000089398; OTTHUMT00000089399; OTTHUMT00000089400; OTTHUMT00000089401; OTTHUMT00000089402; OTTHUMT00000482995; uc001hjm.3; uc001hjn.3; uc010pti.2	chr1
17105143	1.18	0.0036	0.2309	APOOL	apolipoprotein O-like	NM_198450; XM_011530859; XM_011530860; XM_011530861; ENST00000373173; ENST00000613473; ENST00000622540; AY358193; BC107096; OTTHUMT00000057385; uc004eem.3; uc010nmp.3; BC107095	chrX
17035242	1.13	0.0036	0.2309				chr6_mcf_hap5
16777185	2.95	0.0036	0.231	GJB2	gap junction protein beta 2	NM_004004; XM_011535049; ENST00000382844; ENST00000382848; BC017048; BC071703; BT006732; JQ342677; KF638275; KJ021927; uc001umy.3; M86849	chr13
16853445	1.38	0.0036	0.231	YES1	YES proto-oncogene 1, Src family tyrosine kinase	NM_005433; XM_005258139; XM_011525736; ENST00000314574; ENST00000577611; ENST00000577961; ENST00000581960; ENST00000584307; BC048960; M15990; OTTHUMT00000440827; OTTHUMT00000441337; OTTHUMT00000441689; OTTHUMT00000441690; OTTHUMT00000441712; uc002kky.3; uc002kkz.3	chr18
17017625	-1.18	0.0036	0.231	TNXA	tenascin XA (pseudogene)	NR_001284; OTTHUMT00000076019; OTTHUMT00000269126; OTTHUMT00000310367; OTTHUMT00000312394	chr6
16675673	1.29	0.0037	0.2318	CAMSAP2	calmodulin regulated spectrin-associated protein family, member 2	NM_001297707; NM_001297708; NM_203459; XM_005245041; ENST00000236925; ENST00000358823; ENST00000413307; ENST00000447701; ENST00000475326; ENST00000532732; AF087998; BC056910; BC125229; BC125230; OTTHUMT00000086956; OTTHUMT00000087034; OTTHUMT00000087035; OTTHUMT00000098716; OTTHUMT00000098717; OTTHUMT00000382681; uc001gvk.3; uc001gvl.3; uc001gvm.3	chr1
17123526	1.15	0.0037	0.2323				TCONS_l2_00020590
16691969	-1.71	0.0037	0.2324	LOC105371220	uncharacterized LOC105371220	XR_917207; XR_922058	chr1
16707923	-1.98	0.0037	0.2324				chr10
16788749	-1.63	0.0037	0.2324	MIR1185-1	microRNA 1185-1	NR_031575; ENST00000408598; uc021sdd.1	chr14
16788751	-1.73	0.0037	0.2324	MIR1185-2	microRNA 1185-2	NR_031571; ENST00000408687; uc021sde.1	chr14
16826218	1.39	0.0037	0.2324	DNAJA2	DnaJ (Hsp40) homolog, subfamily A, member 2	NM_005880; ENST00000317089; ENST00000563158; ENST00000569553; ENST00000617000; AF088046; BC013044; BC015809; OTTHUMT00000256769; OTTHUMT00000430628; OTTHUMT00000430629; OTTHUMT00000430630; uc002eeo.2; Y13350	chr16
16883530	1.2	0.0037	0.2324				chr2
16966932	1.61	0.0037	0.2324				chr4
17061374	1.24	0.0037	0.2324	ORC5	origin recognition complex subunit 5	NM_002553; NM_181747; XM_006716015; XM_011516273; ENST00000297431; ENST00000422497; ENST00000447452; ENST00000448563; ENST00000463152; ENST00000477223; ENST00000485726; ENST00000626700; AF047599; AF049127; AF081459; AK292285; AK302122; BC023652; OTTHUMT00000348286; OTTHUMT00000348287; OTTHUMT00000348288; OTTHUMT00000348289; OTTHUMT00000348290; OTTHUMT00000348291; OTTHUMT00000348292; U92538; uc003…	chr7
17025551	1.16	0.0037	0.2324	LOC105378114	uncharacterized LOC105378114	XR_943234; XR_955217	chr6
16806823	1.17	0.0037	0.233	AVEN	apoptosis, caspase activation inhibitor	NM_020371; XM_005254563; XM_011521818; XM_011521819; XM_011521820; ENST00000306730; ENST00000558136; ENST00000560649; AF283508; BC010488; BC063533; OTTHUMT00000251523; OTTHUMT00000417958; OTTHUMT00000417959; uc001zhj.3	chr15
16869769	1.3	0.0037	0.233	NOTCH3	notch 3	NM_000435; XM_005259924; ENST00000263388; ENST00000595045; ENST00000595514; ENST00000597756; ENST00000600841; ENST00000601011; OTTHUMT00000465714; OTTHUMT00000465715; OTTHUMT00000465716; OTTHUMT00000465717; OTTHUMT00000465718; OTTHUMT00000465719; U97669; uc002nan.3; uc002nao.1	chr19
16970112	-1.45	0.0037	0.233	SYNPO2	synaptopodin 2	NM_001286754; ENST00000610556; KF147165; OTTHUMT00000480984	chr4
17124642	1.53	0.0037	0.233				TCONS_l2_00026207
16679775	-1.39	0.0038	0.2333				chr1
16791542	-1.26	0.0038	0.2333	LOC105370424	uncharacterized LOC105370424	XR_915430; XR_943675; ENST00000535153; BC034423	chr14
16801175	1.68	0.0039	0.2333				chr15
16827502	1.36	0.0038	0.2333	SLC12A4	solute carrier family 12 (potassium/chloride transporter), member 4	NM_001145961; NM_001145962; NM_001145963; NM_001145964; NM_005072; ENST00000316341; ENST00000422611; ENST00000537830; ENST00000541864; ENST00000570616; ENST00000570802; ENST00000571299; ENST00000572010; ENST00000572037; ENST00000572766; ENST00000573023; ENST00000573702; ENST00000574665; ENST00000575857; ENST00000576377; ENST00000576462; ENST00000576513; ENST00000576616; AF047338; AF054505; AF0545…	chr16
16839692	-2.18	0.0038	0.2333	OR1E2	olfactory receptor, family 1, subfamily E, member 2	NM_003554; ENST00000248384; BC121105; BC121106; OTTHUMT00000207311; uc010vre.2	chr17
16840840	1.28	0.0039	0.2333	HES7	hes family bHLH transcription factor 7	NM_001165967; NM_032580; XM_011524038; XM_011524039; XM_011524040; XM_011524041; XM_011524042; ENST00000317814; ENST00000541682; ENST00000577735; AB049064; OTTHUMT00000441478; OTTHUMT00000441479; OTTHUMT00000441480; uc002gkb.2; uc002gkc.3	chr17
16857282	1.18	0.0038	0.2333	KDM4B	lysine (K)-specific demethylase 4B	NM_015015; XM_005259521; XM_005259522; XM_011527814; XM_011527815; XM_011527816; XM_011527817; XM_011527818; XM_011527819; XM_011527820; XM_011527821; XM_011527822; XR_936167; ENST00000159111; ENST00000381759; ENST00000536461; ENST00000588166; ENST00000588337; ENST00000588361; ENST00000588961; ENST00000589104; ENST00000592159; ENST00000592175; ENST00000611640; AK026040; AK126854; BC046167; BC0638…	chr19
16866366	1.35	0.0038	0.2333	CENPBD1P1; RPL23AP79	CENPB DNA-binding domains containing 1 pseudogene 1; ribosomal protein L23a pseudogene 79	ENST00000473164; ENST00000487264; ENST00000492393; ENST00000595155; ENST00000595439; BC065480; OTTHUMT00000350752; OTTHUMT00000350754; OTTHUMT00000350755; OTTHUMT00000466984; OTTHUMT00000466985	chr19
16866383	1.54	0.0038	0.2333	LINC01002	long intergenic non-protein coding RNA 1002	NR_028324; AK303004	chr19
16872229	1.77	0.0038	0.2333	RPS16	ribosomal protein S16	NM_001020; XM_005259137; ENST00000251453; ENST00000339471; ENST00000595386; ENST00000599539; ENST00000599705; ENST00000601390; ENST00000601655; ENST00000602153; AK055869; BC004324; BC007977; BC071674; M60854; OTTHUMT00000464509; OTTHUMT00000464510; OTTHUMT00000464511; OTTHUMT00000464512; OTTHUMT00000464513; OTTHUMT00000464514; OTTHUMT00000464515; OTTHUMT00000464516; uc002olk.3; uc002oll.3	chr19
16883938	-1.52	0.0039	0.2333	PLGLA	plasminogen-like A (pseudogene)	NR_003506; OTTHUMT00000329982; OTTHUMT00000331219; OTTHUMT00000331220	chr2
16911853	1.35	0.0039	0.2333	NAA20	N(alpha)-acetyltransferase 20, NatB catalytic subunit	NM_016100; NM_181527; NM_181528; ENST00000310450; ENST00000334982; ENST00000398602; ENST00000463154; ENST00000480550; ENST00000481837; ENST00000484480; AF085355; BC005181; BC008446; OTTHUMT00000078217; OTTHUMT00000127782; OTTHUMT00000127783; OTTHUMT00000127784; OTTHUMT00000127785; OTTHUMT00000127786; OTTHUMT00000334102; uc002wrp.3; uc002wrq.3; uc002wrr.3	chr20
16913198	1.29	0.0038	0.2333	ROMO1	reactive oxygen species modulator 1	NM_080748; ENST00000336695; ENST00000374072; ENST00000374077; ENST00000374078; ENST00000397416; BC105281; GU727625; OTTHUMT00000078934; OTTHUMT00000078935; OTTHUMT00000126404; OTTHUMT00000126405; OTTHUMT00000316945; uc002xdy.3; uc010gfm.3	chr20
16928293	-1.32	0.0038	0.2333	GGT1; SNRPD3	gamma-glutamyltransferase 1; small nuclear ribonucleoprotein D3 polypeptide	NM_001288833; NM_013421; NM_013430; ENST00000404603; ENST00000439775; BC025927; J05235; OTTHUMT00000075747; OTTHUMT00000250797; OTTHUMT00000319108; OTTHUMT00000319109; OTTHUMT00000319110; OTTHUMT00000319111; OTTHUMT00000319196; OTTHUMT00000319197; OTTHUMT00000319198; OTTHUMT00000319199; OTTHUMT00000319200; OTTHUMT00000319201; OTTHUMT00000319202; OTTHUMT00000319203; OTTHUMT00000319243; OTTHUMT0000…	chr22
16941493	-1.19	0.0038	0.2333	PHF7	PHD finger protein 7	NM_001278221; NM_016483; XM_005265225; XM_005265226; XM_005265227; XM_011533826; XM_011533827; ENST00000327906; ENST00000347025; ENST00000459935; ENST00000461861; ENST00000465863; ENST00000472337; ENST00000473145; ENST00000482327; ENST00000498509; ENST00000614886; ENST00000615126; ENST00000620464; AK292221; AY014283; BC022002; OTTHUMT00000351155; OTTHUMT00000351156; OTTHUMT00000351157; OTTHUMT000…	chr3
16947875	1.38	0.0039	0.2333	PRKCI	protein kinase C, iota	NM_002740; ENST00000295797; ENST00000476635; ENST00000482353; ENST00000483697; ENST00000485837; ENST00000488541; ENST00000493761; BC022016; L18964; L33881; OTTHUMT00000316866; OTTHUMT00000317123; OTTHUMT00000317124; OTTHUMT00000317125; OTTHUMT00000317126; OTTHUMT00000352344; OTTHUMT00000352345; uc003fgs.2; uc003fgt.2	chr3
16962731	-1.47	0.0038	0.2333	LOC105374275; LOC105374276	uncharacterized LOC105374275; uncharacterized LOC105374276	XR_924824; XR_924825; XR_924826; XR_943341	chr3
16965142	-1.19	0.0038	0.2333	LINC01085	long intergenic non-protein coding RNA 1085	NR_033931; ENST00000502759; ENST00000506739; ENST00000511200; ENST00000512754	chr4
17056200	-1.25	0.0038	0.2333				chr7
17060186	1.22	0.0038	0.2333	SMURF1	SMAD specific E3 ubiquitin protein ligase 1	NM_001199847; NM_020429; NM_181349; XM_011516418; XM_011516419; XM_011516420; XM_011516421; ENST00000361125; ENST00000361368; ENST00000472627; ENST00000480055; AF464850; BC136804; BC144414; BC152468; OTTHUMT00000059366; OTTHUMT00000335001; OTTHUMT00000335021; OTTHUMT00000335022; uc003upt.3; uc003upu.2; uc003upv.2; AK126471	chr7
17061807	1.18	0.0038	0.2333	PNPLA8	patatin-like phospholipase domain containing 8	NM_001256007; NM_001256008; NM_001256009; NM_001256010; NM_001256011; NM_015723; XM_005250396; XM_011516274; XM_011516275; XR_927471; XR_927472; XR_927473; ENST00000257694; ENST00000415498; ENST00000422087; ENST00000426128; ENST00000427008; ENST00000436062; ENST00000453085; ENST00000453144; ENST00000462466; ENST00000476592; ENST00000483879; ENST00000489738; AB041261; AF263613; AK024335; AK291755;…	chr7
17065907	-1.19	0.0039	0.2333	LINC00681	long intergenic non-protein coding RNA 681	NR_102423; ENST00000530150	chr8
17100810	-1.55	0.0039	0.2333				chrUn_gl000220
17111883	-1.15	0.0039	0.2333	CXorf65	chromosome X open reading frame 65	NM_001025265; NR_033212; XM_005262244; ENST00000374251; ENST00000438526; ENST00000466160; ENST00000483257; OTTHUMT00000057089; OTTHUMT00000057090; OTTHUMT00000057093; OTTHUMT00000472388; uc011mpo.2; uc011mpp.2	chrX
17117651	1.26	0.0038	0.2333				chr15
17123150	-1.25	0.0038	0.2333				TCONS_l2_00018464
17126240	-1.21	0.0039	0.2333				ntt
16849939	1.25	0.0039	0.2336	P4HB	prolyl 4-hydroxylase, beta polypeptide	NM_000918; ENST00000331483; ENST00000415593; ENST00000439918; ENST00000466567; ENST00000467086; ENST00000471535; ENST00000472244; ENST00000473021; ENST00000474712; ENST00000476482; ENST00000477607; ENST00000478034; ENST00000484286; ENST00000571507; ENST00000571617; ENST00000573778; ENST00000574007; ENST00000574914; ENST00000575069; ENST00000576052; ENST00000576380; ENST00000576390; ENST0000057654…	chr17
16914171	3.18	0.0039	0.2336	PI3	peptidase inhibitor 3, skin-derived	NM_002638; ENST00000243924; BC010952; CR542234; OTTHUMT00000079418; uc002xng.3	chr20
17115868	-1.23	0.0039	0.2336	IL3RA	interleukin 3 receptor, alpha (low affinity)	NM_001267713; NM_002183; XM_005274431; XM_005274432; XM_005274780; XM_005274781; ENST00000331035; ENST00000381469; ENST00000432757; AK290568; BC035407; FJ550347; M74782; OTTHUMT00000055600; OTTHUMT00000055601; uc004cps.3; uc004fpf.3	chrY
16829422	1.12	0.0039	0.234	CENPBD1	CENPB DNA-binding domain containing 1	NM_145039; ENST00000314994; ENST00000567035; BC040698; OTTHUMT00000421897; OTTHUMT00000421899; uc002fpr.3	chr16
16886174	1.55	0.0039	0.234	KYNU	kynureninase	NM_001032998; NM_001199241; NM_003937; XM_011512101; XM_011512102; XM_011512103; XM_011512104; XM_011512105; XR_923058; ENST00000264170; ENST00000375773; ENST00000409512; ENST00000410015; ENST00000424385; ENST00000460143; ENST00000612147; ENST00000613664; ENST00000621320; AK290900; AK292095; BC000879; CR457423; OTTHUMT00000254772; OTTHUMT00000332170; OTTHUMT00000332171; OTTHUMT00000332172; OTTHUM…	chr2
16916407	1.43	0.0039	0.234	FKBP1A; SDCBP2; FKBP1A-SDCBP2	FK506 binding protein 1A; syndecan binding protein (syntenin) 2; FKBP1A-SDCBP2 readthrough (NMD candidate)	NM_000801; NM_001199784; NM_001199786; NM_015685; NM_054014; NM_080489; NR_037661; ENST00000339987; ENST00000360779; ENST00000381715; ENST00000381719; ENST00000381724; ENST00000381808; ENST00000381812; ENST00000400137; ENST00000439640; ENST00000460490; ENST00000467129; ENST00000474726; ENST00000612074; ENST00000615838; ENST00000618612; AB241125; AF131809; AF159228; AK296577; BC001925; BC002727; B…	chr20
16955819	1.21	0.0039	0.234	LOC105377123	uncharacterized LOC105377123	XR_937547; XR_937548; XR_937549; XR_937550; XR_937551; XR_937552; XR_940908; XR_940909; XR_940910; XR_940911; XR_940912; XR_940913	chr3
16666668	1.26	0.0039	0.2342	RPF1	ribosome production factor 1 homolog	NM_025065; ENST00000370654; ENST00000370656; AF322053; BC016051; OTTHUMT00000027238; OTTHUMT00000027239; uc001djv.4	chr1
16773046	1.29	0.0039	0.2342	SAP18	Sin3A associated protein 18kDa	NM_005870; XM_011534868; ENST00000382533; ENST00000450573; ENST00000467636; ENST00000471009; ENST00000485646; ENST00000492245; ENST00000607003; ENST00000621421; AF153608; AY550970; BC030836; CR457035; OTTHUMT00000044108; OTTHUMT00000044109; OTTHUMT00000044111; OTTHUMT00000044112; OTTHUMT00000044113; OTTHUMT00000347594; OTTHUMT00000470725; U78303; U96915; uc001uns.3	chr13
16789484	1.18	0.0039	0.2342	ADSSL1	adenylosuccinate synthase like 1	NM_152328; NM_199165; XM_006720026; XM_011536412; XM_011536413; XM_011536414; XM_011536415; ENST00000330877; ENST00000332972; ENST00000553540; ENST00000553580; ENST00000554281; ENST00000554657; ENST00000555486; ENST00000555674; ENST00000555884; ENST00000556623; ENST00000557271; ENST00000557582; AK054648; AK096124; AY037159; BC032039; BC047904; OTTHUMT00000410529; OTTHUMT00000410530; OTTHUMT000004…	chr14
17021510	-1.29	0.0039	0.2342	CNR1	cannabinoid receptor 1 (brain)	NM_001160226; NM_001160258; NM_001160259; NM_016083; NM_033181; XM_005248650; XM_006715330; XM_011535424; XM_011535425; XM_011535426; XM_011535427; XM_011535428; ENST00000362094; ENST00000369499; ENST00000369501; ENST00000428600; ENST00000468898; ENST00000549890; ENST00000551417; AF107262; AY766182; BC074811; BC074812; BC100968; BC100969; BC100970; BC100971; DQ067455; KC292264; uc003pmq.4; uc010k…	chr6
16674084	1.36	0.004	0.2342				chr1
16702759	-1.33	0.004	0.2342				chr10
16800952	-1.17	0.004	0.2342				chr15
16835003	1.44	0.004	0.2342	CRHR1-IT1	CRHR1 intronic transcript 1	AK057897; BC069230; uc002ijk.4; uc010wjy.2	chr17
16878768	1.34	0.004	0.2342	SLC30A6	solute carrier family 30 (zinc transporter), member 6	NM_001193513; NM_001193514; NM_001193515; NM_017964; XM_006712048; XM_011532959; XM_011532960; XM_011532961; XM_011532962; XM_011532963; ENST00000282587; ENST00000357055; ENST00000379343; ENST00000406369; ENST00000435660; ENST00000440718; ENST00000449777; ENST00000454324; ENST00000457724; AK304225; BC032525; BC066903; EF560719; EF560726; OTTHUMT00000250254; OTTHUMT00000325226; OTTHUMT00000325227;…	chr2
16949991	-1.19	0.004	0.2342	NRROS; PIGX	negative regulator of reactive oxygen species; phosphatidylinositol glycan anchor biosynthesis class X	NM_198565; ENST00000328557; ENST00000426755; ENST00000461791; AY358322; BC044233; OTTHUMT00000340676; OTTHUMT00000340677; OTTHUMT00000340685	chr3
17009659	-1.22	0.004	0.2342	FBXO9	F-box protein 9	AK095315	chr6
17081106	1.69	0.004	0.2342	GSDMC	gasdermin C	NM_031415; XM_011517158; XM_011517159; XM_011517160; XM_011517161; XM_011517162; XM_011517163; XM_011517164; XM_011517165; XM_011517166; XM_011517167; XM_011517168; XR_928339; XR_928340; XR_928341; ENST00000276708; ENST00000521365; ENST00000522273; ENST00000619643; AB042405; AJ245876; BC035321; BC063595; OTTHUMT00000380585; OTTHUMT00000380586; OTTHUMT00000380587; uc003ysr.3	chr8
17104186	1.22	0.004	0.2342	LINC01420	long intergenic non-protein coding RNA 1420	NR_015367; BC048131	chrX
16882150	1.22	0.004	0.2346	KCMF1	potassium channel modulatory factor 1	NM_020122; XM_006712052; XM_011532990; ENST00000409785; ENST00000428691; ENST00000453448; ENST00000456682; AB083199; BC000178; OTTHUMT00000328942; OTTHUMT00000328976; OTTHUMT00000328977; OTTHUMT00000328978; uc002sox.4	chr2
17121394	1.39	0.004	0.2346				TCONS_l2_00009704
16940691	-1.28	0.004	0.2352				chr3
17051827	1.46	0.004	0.2352	AKR1B10	aldo-keto reductase family 1, member B10 (aldose reductase)	NM_020299; XM_011516416; XM_011516417; XR_927491; ENST00000359579; ENST00000475559; ENST00000496435; ENST00000498818; AF052577; AF524864; BC008837; BT006794; CR541801; OTTHUMT00000339615; OTTHUMT00000339616; OTTHUMT00000339617; OTTHUMT00000339725; U37100; uc003vrr.3	chr7
16851699	-1.12	0.004	0.2352	LOC105372045	uncharacterized LOC105372045	XR_918876; XR_918877; XR_935329; XR_935330	chr18
16800750	-1.18	0.004	0.2358				chr15
16984488	1.29	0.0041	0.2363	LOC105374749	uncharacterized LOC105374749	XR_925976; XR_925977; XR_952926	chr5
17125128	-1.52	0.0041	0.2365				TCONS_l2_00028816
16758046	1.35	0.0041	0.2372				chr12
16827805	1.37	0.0041	0.2372	COG4	component of oligomeric golgi complex 4	NM_001195139; NM_015386; XM_011522981; XR_933266; XR_933267; ENST00000323786; ENST00000393612; ENST00000482252; ENST00000524584; ENST00000526700; ENST00000530160; ENST00000530314; ENST00000534772; ENST00000562200; ENST00000564315; ENST00000564415; ENST00000564653; ENST00000565715; ENST00000567244; AB088369; AK293235; AK297557; BC072438; BX648010; OTTHUMT00000250326; OTTHUMT00000268970; OTTHUMT000…	chr16
16968314	-1.22	0.0041	0.2373	PRDM8	PR domain containing 8	NM_001099403; NM_020226; XM_005263144; XM_005263145; XM_005263146; XM_011532133; XM_011532134; XM_011532135; XM_011532136; XM_011532137; XM_011532138; XM_011532139; XM_011532140; XM_011532141; XM_011532142; ENST00000339711; ENST00000415738; ENST00000504452; ENST00000506547; ENST00000507025; ENST00000508061; ENST00000508965; ENST00000509375; ENST00000511825; ENST00000515013; AF275815; AK292137; BC…	chr4
17072024	-1.18	0.0041	0.2375				chr8
17125056	-1.51	0.0041	0.2375				TCONS_l2_00028288
17117588	1.31	0.0041	0.2375				chr12
17070288	1.19	0.0041	0.2378				chr8
16805324	-1.44	0.0042	0.2387	LOC105370982	uncharacterized LOC105370982	XR_916685; XR_932627	chr15
16820900	1.21	0.0042	0.2387	IST1	increased sodium tolerance 1 homolog (yeast)	NM_001270975; NM_001270976; NM_001270977; NM_001270978; NM_001270979; NM_014761; ENST00000329908; ENST00000378798; ENST00000378799; ENST00000424485; ENST00000439924; ENST00000456820; ENST00000534994; ENST00000535424; ENST00000536027; ENST00000537571; ENST00000537613; ENST00000538104; ENST00000538565; ENST00000538709; ENST00000538850; ENST00000539186; ENST00000540296; ENST00000541571; ENST00000541…	chr16
17015431	1.3	0.0042	0.2387	LOC101928076	uncharacterized LOC101928076	XR_241970; XR_241971; XR_251959; XR_251960; AF143325	chr6
17106601	-1.06	0.0042	0.2387				chrX
16669061	-1.42	0.0042	0.2394				chr1
16686774	2.2	0.0042	0.2394	PDZK1IP1	PDZK1 interacting protein 1	NM_005764; ENST00000294338; ENST00000371885; ENST00000489919; ENST00000491793; BC012303; CR450304; OTTHUMT00000021655; OTTHUMT00000021656; OTTHUMT00000021657; OTTHUMT00000091333; uc001cqw.3	chr1
16695490	1.41	0.0043	0.2394	F11R	F11 receptor	NM_016946; ENST00000335772; ENST00000368026; ENST00000472573; ENST00000537746; ENST00000602966; ENST00000621309; AF154005; AF172398; AF207907; AK299487; AK304412; AY358896; BC001533; BT020103; CR533512; OTTHUMT00000071458; OTTHUMT00000071459; OTTHUMT00000071460; OTTHUMT00000071490; OTTHUMT00000071491; uc009wtt.3; uc010pjv.2; uc010pjw.2	chr1
16698246	-1.28	0.0042	0.2394				chr1
16704090	1.23	0.0043	0.2394				chr10
16711822	-1.5	0.0042	0.2394	MIR4481	microRNA 4481	NR_039701	chr10
16716234	-1.14	0.0042	0.2394				chr10
16722215	1.17	0.0042	0.2394	RASSF10	Ras association (RalGDS/AF-6) domain family (N-terminal) member 10	NM_001080521; ENST00000529419; OTTHUMT00000388245; uc021qdz.1	chr11
16770186	-1.5	0.0042	0.2394	LOC105369981	uncharacterized LOC105369981	XR_914497; XR_945338	chr12
16789818	-1.39	0.0042	0.2394				chr14
16820034	1.24	0.0042	0.2394	NOL3	nucleolar protein 3 (apoptosis repressor with CARD domain)	NM_001185057; NM_001276307; NM_001276309; NM_001276311; NM_001276312; NM_001276319; NM_003946; XM_005256217; XM_005256219; XM_006721322; XM_006721323; XM_011523424; XM_011523425; XM_011523426; ENST00000268605; ENST00000563258; ENST00000563439; ENST00000564053; ENST00000564860; ENST00000564992; ENST00000565560; ENST00000565645; ENST00000566871; ENST00000568086; ENST00000568146; ENST00000568503; AF…	chr16
16820720	1.38	0.0043	0.2394	DDX19B; DDX19A	DEAD (Asp-Glu-Ala-Asp) box polypeptide 19B; DEAD (Asp-Glu-Ala-Asp) box polypeptide 19A	NM_001014449; NM_001014451; NM_001257172; NM_001257173; NM_001257174; NM_001257175; NM_007242; XM_006721127; XM_011522832; XM_011522833; XM_011522834; ENST00000288071; ENST00000355992; ENST00000393657; ENST00000443119; ENST00000451014; ENST00000562519; ENST00000562912; ENST00000563206; ENST00000563392; ENST00000566216; ENST00000568008; ENST00000568408; ENST00000568460; ENST00000568625; ENST000005…	chr16
16848961	1.26	0.0043	0.2394	TRIM65	tripartite motif containing 65	NM_001256124; NM_173547; XM_006721760; XM_006721761; XM_011524499; XM_011524500; XM_011524501; XM_011524502; XM_011524503; XR_934419; ENST00000269383; ENST00000540128; ENST00000540812; ENST00000543309; ENST00000591668; ENST00000592642; BC021259; OTTHUMT00000255170; OTTHUMT00000396166; OTTHUMT00000396167; OTTHUMT00000396168; OTTHUMT00000448942; OTTHUMT00000448943	chr17
16896196	1.38	0.0043	0.2394	XDH	xanthine dehydrogenase	NM_000379; XM_011533095; XM_011533096; ENST00000379416; ENST00000476043; ENST00000491727; AK130114; D11456; OTTHUMT00000216840; OTTHUMT00000319376; OTTHUMT00000325008; U06117; U39487; uc002rnv.1	chr2
16898924	1.24	0.0043	0.2394	EXOC6B	exocyst complex component 6B	NM_015189; XM_005264223; XM_005264224; XM_011532710; XM_011532711; XM_011532712; ENST00000272427; ENST00000410104; ENST00000410112; ENST00000464347; ENST00000471335; ENST00000485398; ENST00000490919; ENST00000492257; AB023136; AK023791; OTTHUMT00000327558; OTTHUMT00000327559; OTTHUMT00000327560; OTTHUMT00000327561; OTTHUMT00000327562; OTTHUMT00000327563; OTTHUMT00000327564; OTTHUMT00000327565; uc…	chr2
16901393	1.23	0.0043	0.2394	FHL2	four and a half LIM domains 2	NM_001039492; NM_001450; NM_201555; NM_201557; XM_005263902; XM_005263906; XM_011510798; XM_011510799; XM_011510800; ENST00000322142; ENST00000344213; ENST00000358129; ENST00000393352; ENST00000393353; ENST00000408995; ENST00000409177; ENST00000409807; ENST00000447958; ENST00000452732; ENST00000530340; ENST00000607522; AB158503; AK097756; AY634685; BC012742; BC014397; BC036085; BC093049; BT006960…	chr2
16911446	1.38	0.0042	0.2394	LOC101929395	uncharacterized LOC101929395	NR_110611	chr20
16967171	-1.39	0.0042	0.2394				chr4
16977476	1.21	0.0042	0.2394	LIN54	lin-54 DREAM MuvB core complex component	NM_001115007; NM_001115008; NM_001288996; NM_001288997; NM_194282; NR_110253; NR_110254; XM_005262750; XM_006714081; ENST00000340417; ENST00000442461; ENST00000446851; ENST00000505397; ENST00000505905; ENST00000506560; ENST00000508171; ENST00000509748; ENST00000510557; ENST00000510877; AK292769; AK299787; BC109277; BC109278; OTTHUMT00000252626; OTTHUMT00000363082; OTTHUMT00000363083; OTTHUMT00000…	chr4
16994069	-1.28	0.0042	0.2394				chr5
17021092	1.33	0.0043	0.2394	FAM46A	family with sequence similarity 46, member A	NM_017633; ENST00000320172; ENST00000369754; ENST00000369756; ENST00000412306; ENST00000423467; AF350451; AJ420583; AJ420591; AJ420592; AK056057; AK292109; AY740520; BC000683; BC007351; FJ211061; OTTHUMT00000041328; OTTHUMT00000041329; OTTHUMT00000041330; OTTHUMT00000041331; OTTHUMT00000041332; uc003pjf.3; uc003pjg.3; uc003pjh.1	chr6
17121496	1.2	0.0042	0.2394				TCONS_l2_00010132
16776530	-1.18	0.0043	0.2399	LINC00431	long intergenic non-protein coding RNA 431	NR_126378	chr13
16775421	1.24	0.0043	0.2399	UCHL3	ubiquitin C-terminal hydrolase L3	NM_001270952; NM_006002; XM_011535212; XM_011535213; XM_011535214; ENST00000377595; ENST00000419068; ENST00000471792; ENST00000606347; ENST00000607339; ENST00000618773; BC018125; BT019359; CR456855; M30496; OTTHUMT00000045292; OTTHUMT00000045293; OTTHUMT00000045294; OTTHUMT00000471062; OTTHUMT00000471063	chr13
16808566	2.51	0.0043	0.2399	DUOX2	dual oxidase 2	NM_014080; XM_005254421; ENST00000389039; ENST00000558383; ENST00000560797; ENST00000603300; AB209010; AF181972; AF230496; AF267981; OTTHUMT00000254144; OTTHUMT00000416200; OTTHUMT00000416201; uc001zun.3; uc010bea.3; ENST00000558416; OTTHUMT00000416202	chr15
16891623	-1.25	0.0043	0.2399				chr2
16924808	-1.12	0.0043	0.2399	KRTAP27-1	keratin associated protein 27-1	NM_001077711; ENST00000382835; AB096937; OTTHUMT00000132470; uc002ynx.1	chr21
16958526	1.23	0.0043	0.2399	LOC101927056	uncharacterized LOC101927056	NR_125395; NR_125396; ENST00000468859; ENST00000594843; ENST00000599176; ENST00000600280; AK092468	chr3
17061827	1.23	0.0043	0.2399	THAP5; PNPLA8	THAP domain containing 5; patatin-like phospholipase domain containing 8	NM_001130475; NM_001287598; NM_001287599; NM_001287601; NM_182529; ENST00000313516; ENST00000412935; ENST00000415914; ENST00000438865; ENST00000446771; ENST00000468884; ENST00000484452; ENST00000489738; ENST00000493722; BC053634; OTTHUMT00000337481; OTTHUMT00000337777; OTTHUMT00000337778; OTTHUMT00000337779; OTTHUMT00000337780; OTTHUMT00000337782; OTTHUMT00000337783; OTTHUMT00000337784; OTTHUMT00…	chr7
17087986	-1.21	0.0043	0.2406				chr9
16658449	1.23	0.0044	0.2406	PHF13	PHD finger protein 13	NM_153812; XM_011540762; ENST00000377648; ENST00000495385; AY069975; BC038516; OTTHUMT00000004201; OTTHUMT00000004202; uc001aob.4	chr1
16697476	-1.17	0.0044	0.2406				chr1
16785923	-1.15	0.0044	0.2406	LOC101928046	uncharacterized LOC101928046	XR_245777; XR_253269; XR_915746; XR_915747; XR_915748; XR_915749; XR_943988; XR_943989; XR_943990	chr14
16801529	1.26	0.0044	0.2406	RNF111	ring finger protein 111	NM_001270528; NM_001270529; NM_001270530; NM_017610; XM_005254479; XM_006720575; XM_006720579; XM_011521694; XM_011521695; XM_011521696; XM_011521697; XM_011521698; XM_011521699; XM_011521700; ENST00000348370; ENST00000557998; ENST00000558977; ENST00000559077; ENST00000559160; ENST00000559209; ENST00000559592; ENST00000559757; ENST00000560080; ENST00000560216; ENST00000560952; ENST00000561186; BC…	chr15
16818431	1.22	0.0044	0.2406	ZNF267	zinc finger protein 267	NM_001265588; NM_003414; NR_049749; ENST00000300870; ENST00000394846; ENST00000562971; ENST00000566541; ENST00000575471; AF220492; AK292573; AL832123; BC036367; BC127088; BC127089; OTTHUMT00000432446; OTTHUMT00000432447; OTTHUMT00000432448; OTTHUMT00000432450; OTTHUMT00000471948; ENST00000561814; OTTHUMT00000432449	chr16
16818610	1.34	0.0044	0.2406	GPT2	glutamic pyruvate transaminase (alanine aminotransferase) 2	NM_001142466; NM_133443; ENST00000340124; ENST00000440783; ENST00000562132; ENST00000562801; ENST00000569193; AL833351; AY029173; BC062555; OTTHUMT00000255741; OTTHUMT00000430622; OTTHUMT00000430623; OTTHUMT00000430625; OTTHUMT00000430626; uc002eel.3; uc002eem.3; uc002een.3	chr16
16896910	-1.56	0.0044	0.2406	OXER1	oxoeicosanoid (OXE) receptor 1	NM_148962; ENST00000378661; AB083055; AY158687; BC063549; OTTHUMT00000250514; uc002rss.3	chr2
16920753	1.16	0.0044	0.2406	LOC101927932	uncharacterized LOC101927932	NR_126334	chr20
16935989	-1.53	0.0044	0.2406	MIR1249	microRNA 1249	NR_031651; uc021wrh.1	chr22
16942791	-1.25	0.0044	0.2406				chr3
16979992	1.21	0.0044	0.2406	NDUFC1	NADH dehydrogenase (ubiquinone) 1, subcomplex unknown, 1, 6kDa	NM_001184986; NM_001184987; NM_001184988; NM_001184989; NM_001184990; NM_001184991; NM_002494; ENST00000394223; ENST00000394225; ENST00000394228; ENST00000503453; ENST00000503997; ENST00000505036; ENST00000507764; ENST00000513022; ENST00000539002; ENST00000539387; ENST00000544855; AF047184; AK291147; BC101798; BC107682; BC112061; CR457005; OTTHUMT00000257237; OTTHUMT00000257238; OTTHUMT0000036455…	chr4
17013249	-1.14	0.0044	0.2406				chr6
17047652	1.31	0.0044	0.2406	PTPN12	protein tyrosine phosphatase, non-receptor type 12	NM_001131008; NM_001131009; NM_002835; XM_005250518; XM_006716073; XM_011516444; ENST00000248594; ENST00000407343; ENST00000415482; ENST00000418110; ENST00000433369; ENST00000435495; ENST00000447995; ENST00000460731; ENST00000464313; ENST00000481154; ENST00000494248; ENST00000519553; ENST00000520947; ENST00000522115; ENST00000523952; AK289573; AK296764; AK303602; BC050008; D13380; M93425; uc003ug…	chr7
17053965	-1.09	0.0044	0.2406	LOC105375601	uncharacterized LOC105375601	XR_928247; XR_928248; XR_956422; XR_956423	chr7
17067525	-1.45	0.0044	0.2406				chr8
17120382	2.12	0.0044	0.2406				TCONS_l2_00002993
16660757	1.91	0.0045	0.2411	GRHL3	grainyhead-like transcription factor 3	NM_001195010; NM_021180; NM_198173; NM_198174; XM_011541869; XM_011541870; ENST00000236255; ENST00000350501; ENST00000356046; ENST00000361548; ENST00000524724; ENST00000528064; ENST00000528181; ENST00000530984; AY231160; BC036890; OTTHUMT00000008411; OTTHUMT00000009047; OTTHUMT00000009048; OTTHUMT00000392498; OTTHUMT00000392499; OTTHUMT00000392500; OTTHUMT00000392501; OTTHUMT00000392502; uc001bix…	chr1
16693272	1.52	0.0045	0.2411	S100A10	S100 calcium binding protein A10	NM_002966; ENST00000368809; ENST00000368811; ENST00000478348; ENST00000478574; AK291073; BC015973; BC105786; CR542162; M38591; M81457; OTTHUMT00000036673; OTTHUMT00000036674; OTTHUMT00000036675; OTTHUMT00000095723; uc001ezl.3	chr1
16846504	-1.18	0.0044	0.2411	FAM117A	family with sequence similarity 117, member A	NM_030802; ENST00000240364; ENST00000503573; ENST00000503720; ENST00000503855; ENST00000505159; ENST00000506156; ENST00000509347; ENST00000511743; ENST00000513602; ENST00000514018; ENST00000514841; ENST00000515240; AF123073; AK302376; BC037572; BC065199; OTTHUMT00000365736; OTTHUMT00000365737; OTTHUMT00000365738; OTTHUMT00000365739; OTTHUMT00000365740; OTTHUMT00000365741; OTTHUMT00000365742; OTTH…	chr17
16883912	1.32	0.0045	0.2411	NCK2	NCK adaptor protein 2	NM_001004720; NM_001004722; NM_003581; XM_006712797; XM_011511991; XM_011511992; ENST00000233154; ENST00000393348; ENST00000393349; ENST00000425756; ENST00000451463; ENST00000522586; AF043119; AF047487; BC000103; BC007195; OTTHUMT00000329634; OTTHUMT00000329635; OTTHUMT00000329636; OTTHUMT00000329637; OTTHUMT00000376091; uc002tdg.3; uc002tdh.3; uc002tdi.3	chr2
16896279	1.36	0.0045	0.2411	DPY30	dpy-30 histone methyltransferase complex regulatory subunit	NM_032574; XM_006712117; XM_006712118; XM_006712119; XM_011533133; ENST00000295066; ENST00000342166; ENST00000414013; ENST00000422413; ENST00000430665; BC015970; OTTHUMT00000250255; OTTHUMT00000325117; OTTHUMT00000325118; OTTHUMT00000325121; OTTHUMT00000325122; uc002roa.1; uc002rob.1; ENST00000452582; AF226998; OTTHUMT00000325119	chr2
16925668	1.3	0.0045	0.2411				chr21
16960049	-1.38	0.0045	0.2411				chr3
16872443	1.29	0.0045	0.2412	SERTAD1	SERTA domain containing 1	NM_013376; ENST00000357949; AF117959; AF366402; AK074652; BC002670; OTTHUMT00000462571; uc002ont.4	chr19
17059736	1.44	0.0045	0.2416	FAM133B	family with sequence similarity 133, member B	NM_001040057; NM_001288584; NM_152789; NR_109929; XM_011516004; ENST00000427372; ENST00000438306; ENST00000456502; ENST00000481407; ENST00000490747; ENST00000492686; ENST00000494079; AK125498; BC032461; BC057771; OTTHUMT00000342061; OTTHUMT00000342062; OTTHUMT00000342182; OTTHUMT00000342183; OTTHUMT00000342185; OTTHUMT00000342187; OTTHUMT00000342188; uc003umb.3; uc003umc.3; uc022ahf.1	chr7
16812831	1.21	0.0045	0.242	SEC11A	SEC11 homolog A, signal peptidase complex subunit	NM_001271918; NM_001271919; NM_001271920; NM_001271921; NM_001271922; NM_014300; NR_073518; ENST00000268220; ENST00000455959; ENST00000558134; ENST00000558196; ENST00000558217; ENST00000558924; ENST00000559376; ENST00000559729; ENST00000560266; ENST00000560409; AB209437; AF061737; AF087906; AK223224; AK300693; BC000359; BC014508; CR457127; OTTHUMT00000418777; OTTHUMT00000418783; OTTHUMT0000041878…	chr15
16771680	1.24	0.0045	0.2421	CLIP1	CAP-GLY domain containing linker protein 1	NM_001247997; NM_002956; NM_198240; XM_005253593; XM_006719552; ENST00000302528; ENST00000358808; ENST00000361654; ENST00000501271; ENST00000514271; ENST00000535290; ENST00000536634; ENST00000537004; ENST00000537178; ENST00000538120; ENST00000539080; ENST00000540304; ENST00000540338; ENST00000540539; ENST00000541108; ENST00000541410; ENST00000543205; ENST00000545889; ENST00000620786; AK123769; BC…	chr12
17112996	1.15	0.0045	0.2427	MORF4L2	mortality factor 4 like 2	NM_001142418; NM_001142419; NM_001142420; NM_001142421; NM_001142422; NM_001142423; NM_001142424; NM_001142425; NM_001142426; NM_001142427; NM_001142428; NM_001142429; NM_001142430; NM_001142431; NM_001142432; NM_012286; ENST00000360458; ENST00000418819; ENST00000422154; ENST00000422355; ENST00000433176; ENST00000434230; ENST00000441076; ENST00000442614; ENST00000451301; ENST00000467755; ENST0000…	chrX
16670367	-1.7	0.0046	0.243	FCGR1A	Fc fragment of IgG, high affinity Ia, receptor (CD64)	NM_000566; XM_005244957; XM_005244958; ENST00000369168; ENST00000444948; ENST00000489479; AK291451; BC032634; BC152383; DQ786309; L03418; OTTHUMT00000033446; OTTHUMT00000095777; OTTHUMT00000095779; uc001esp.4	chr1
16738599	-1.68	0.0046	0.243	OR1S2	olfactory receptor, family 1, subfamily S, member 2	NM_001004459; ENST00000302592; OTTHUMT00000394703; uc010rkb.2	chr11
17014009	-1.16	0.0046	0.243	LOC105378068	uncharacterized LOC105378068	XR_943133; XR_955139	chr6
17084411	1.81	0.0046	0.243				chr9
17121068	1.14	0.0045	0.243				TCONS_l2_00007753
16670287	-1.21	0.0046	0.2435				chr1
16688466	-1.31	0.0046	0.2435				chr1
16693491	1.22	0.0047	0.2435	S100A13	S100 calcium binding protein A13	NM_001024210; NM_001024211; NM_001024212; NM_001024213; NM_005979; XM_005245434; XM_011509862; XM_011509863; XM_011509864; ENST00000339556; ENST00000368699; ENST00000392622; ENST00000392623; ENST00000440685; ENST00000476133; ENST00000491177; AK097132; BC000632; BC068064; BT006724; CR542149; OTTHUMT00000089109; OTTHUMT00000089927; OTTHUMT00000089931; uc001fcf.4; uc001fcg.3; uc001fch.3; uc001fci.3;…	chr1
16698034	1.32	0.0046	0.2435				chr1
16712879	1.31	0.0046	0.2435	SVIL	supervillin	NM_003174; NM_021738; XM_005252570; XM_005252571; XM_005252573; XM_011519630; XM_011519631; XM_011519632; XM_011519633; XM_011519634; XM_011519635; XM_011519636; XM_011519637; XM_011519638; XM_011519639; XM_011519640; ENST00000355867; ENST00000375398; ENST00000375400; ENST00000460007; ENST00000464726; ENST00000464984; ENST00000465422; ENST00000474106; ENST00000482607; ENST00000483758; ENST0000049…	chr10
16748275	-1.22	0.0047	0.2435	CLEC9A	C-type lectin domain family 9, member A	NM_207345; ENST00000355819; ENST00000538482; ENST00000544751; AY358265; EU339276; OTTHUMT00000399564; OTTHUMT00000399565; OTTHUMT00000399607; uc001qxa.3	chr12
16782576	-1.2	0.0046	0.2435	DCAF11	DDB1 and CUL4 associated factor 11	NM_001163484; NM_025230; NM_181357; NR_028099; NR_028100; ENST00000326009; ENST00000396936; ENST00000396941; ENST00000446197; ENST00000557802; ENST00000557809; ENST00000557810; ENST00000557888; ENST00000557952; ENST00000558215; ENST00000558408; ENST00000558624; ENST00000558638; ENST00000558706; ENST00000558914; ENST00000559017; ENST00000559115; ENST00000559144; ENST00000559288; ENST00000559354; E…	chr14
16818927	1.34	0.0046	0.2435	CHD9	chromodomain helicase DNA binding protein 9	NM_001308319; NM_025134; XM_005256168; XM_005256169; XM_005256172; XM_005256175; XM_005256176; XM_006721281; XM_006721283; XM_011523346; XM_011523347; XM_011523349; XR_933443; XR_933444; ENST00000219084; ENST00000398510; ENST00000447540; ENST00000562785; ENST00000562791; ENST00000562806; ENST00000563410; ENST00000564255; ENST00000564600; ENST00000564641; ENST00000564845; ENST00000565119; ENST0000…	chr16
16833839	1.2	0.0047	0.2435	ERBB2; MIR4728	erb-b2 receptor tyrosine kinase 2; microRNA 4728	NM_001005862; NM_001289936; NM_001289937; NM_001289938; NM_004448; NR_039881; NR_110535; ENST00000269571; ENST00000406381; ENST00000445658; ENST00000541774; ENST00000578199; ENST00000578373; ENST00000578502; ENST00000578630; ENST00000578709; ENST00000580074; ENST00000580969; ENST00000582648; ENST00000582788; ENST00000583038; ENST00000583391; ENST00000584014; ENST00000584099; ENST00000584450; ENST…	chr17
16840685	1.31	0.0046	0.2435	ZBTB4	zinc finger and BTB domain containing 4	NM_001128833; NM_020899; XM_006721563; XM_006721564; XM_011523972; ENST00000311403; ENST00000380599; AB040971; AY302699; BC043352; BC131774; OTTHUMT00000226940; OTTHUMT00000440771; uc002ghc.4; uc002ghd.4	chr17
16844872	1.71	0.0046	0.2435	JUP	junction plakoglobin	NM_002230; NM_021991; XM_006721873; XM_006721874; XM_006721875; XM_006721878; XM_011524753; XM_011524754; XM_011524755; XM_011524756; XM_011524757; XM_011524758; ENST00000310706; ENST00000393930; ENST00000393931; ENST00000420370; ENST00000424457; ENST00000437187; ENST00000437369; ENST00000449889; ENST00000465293; ENST00000585793; ENST00000589036; ENST00000591690; AY243535; BC011865; M23410; OTTHU…	chr17
16860140	-1.19	0.0046	0.2435	ZNF85	zinc finger protein 85	NM_001256171; NM_001256172; NM_001256173; NM_003429; NR_045830; XM_011528263; XM_011528264; XM_011547015; XM_011547016; ENST00000300540; ENST00000328178; ENST00000345030; ENST00000595742; ENST00000595854; ENST00000596476; ENST00000596534; ENST00000597314; ENST00000598862; ENST00000599064; ENST00000599885; ENST00000601023; ENST00000601284; ENST00000601924; ENST00000612293; ENST00000613159; ENST000…	chr19
16894380	1.3	0.0047	0.2435	LOC400943	uncharacterized LOC400943	AY358123; AY358741	chr2
16898578	1.33	0.0046	0.2435	GFPT1	glutamine--fructose-6-phosphate transaminase 1	NM_001244710; NM_002056; ENST00000357308; ENST00000361060; ENST00000493759; ENST00000494201; BC045641; M90516; OTTHUMT00000327274; OTTHUMT00000327275; OTTHUMT00000327277; uc002sfh.3; uc002sfi.2	chr2
16914103	1.25	0.0046	0.2435	YWHAB	tyrosine 3-monooxygenase/tryptophan 5-monooxygenase activation protein, beta	NM_003404; NM_139323; ENST00000353703; ENST00000372839; ENST00000428262; ENST00000445830; ENST00000477896; ENST00000479421; ENST00000631616; ENST00000633979; AB209759; AB451260; AF064847; AK292717; BC001359; EU794580; OTTHUMT00000079386; OTTHUMT00000079387; OTTHUMT00000107254; OTTHUMT00000107255; OTTHUMT00000107256; OTTHUMT00000107257; OTTHUMT00000487837; OTTHUMT00000487838; uc002xmt.3; uc002xmu.…	chr20
16947343	1.79	0.0046	0.2435				chr3
17005871	1.48	0.0046	0.2435	HIST1H2BN	histone cluster 1, H2bn	ENST00000449538; ENST00000606613; ENST00000612898; OTTHUMT00000043840; OTTHUMT00000471044; OTTHUMT00000471045; uc003njt.1; uc003nju.1	chr6
17121722	1.86	0.0046	0.2435				TCONS_l2_00011114
17123882	1.35	0.0046	0.2435				TCONS_l2_00022232
17124596	1.19	0.0047	0.2435				TCONS_l2_00026035
16897493	1.26	0.0047	0.2438	LOC105377627	uncharacterized LOC105377627	XR_940082	chr2
17123350	-1.42	0.0047	0.2438				TCONS_l2_00019608
16819224	1.99	0.0047	0.244	MT1M	metallothionein 1M	NM_176870; ENST00000379818; AF136177; BC028280; OTTHUMT00000434359; uc002ejn.3; uc010vhe.2	chr16
16676921	-1.22	0.0047	0.2455				chr1
16712531	1.31	0.0047	0.2455	ARHGAP21	Rho GTPase activating protein 21	NM_020824; XM_005252542; XM_005252544; XM_011519602; XM_011519603; XM_011519604; XM_011519605; XM_011519606; XM_011519607; XR_242701; XR_930513; ENST00000320481; ENST00000376410; ENST00000396432; ENST00000416305; ENST00000418033; ENST00000418325; ENST00000446003; ENST00000463892; ENST00000472150; ENST00000476067; ENST00000476499; ENST00000477190; ENST00000482792; ENST00000483114; ENST00000486374;…	chr10
16828325	1.45	0.0048	0.2455				chr16
16999037	1.09	0.0047	0.2455				chr5
17071183	-1.48	0.0047	0.2455				chr8
17075534	1.18	0.0047	0.2455				chr8
17087679	-1.49	0.0048	0.2455	LOC105376189	uncharacterized LOC105376189	XR_930189; XR_930190; XR_958683; XR_958684	chr9
17104091	-1.27	0.0048	0.2455	PAGE2B	P antigen family, member 2B	NM_001015038; XM_011508990; XM_011508991; XM_011508993; XM_011530785; XM_011530786; XM_011530787; ENST00000374971; ENST00000374974; BC130359; OTTHUMT00000056849; OTTHUMT00000056850; uc022bxk.1	chrX
16687717	-1.53	0.0048	0.2463				chr1
16944464	-1.17	0.0048	0.2463	NR1I2	nuclear receptor subfamily 1, group I, member 2	NM_003889; NM_022002; NM_033013; ENST00000337940; ENST00000393716; ENST00000466380; ENST00000474090; ENST00000493757; AB307701; AF061056; AF084644; AF084645; AJ009936; AK122990; AY091855; BC017304; HQ692837; HQ709177; OTTHUMT00000355126; OTTHUMT00000355127; OTTHUMT00000355128; OTTHUMT00000355129; OTTHUMT00000355130; uc003edi.3; uc003edj.3; uc003edk.3; uc003edl.3	chr3
16986409	-1.3	0.0048	0.2467	F2R	coagulation factor II (thrombin) receptor	NM_001311313; NM_001992; ENST00000319211; ENST00000505600; AK297131; AY771596; BC002464; BC051909; BT007279; M62424; OTTHUMT00000254068; OTTHUMT00000368896; uc003ken.4	chr5
17024053	1.28	0.0048	0.2469	MAP7	microtubule-associated protein 7	NM_001198608; NM_001198609; NM_001198611; NM_001198614; NM_001198615; NM_001198616; NM_001198617; NM_001198618; NM_001198619; NM_003980; XM_006715598; XM_006715599; XM_006715600; XM_006715601; XM_011536243; XM_011536244; XM_011536245; XM_011536246; ENST00000354570; ENST00000432797; ENST00000438100; ENST00000454590; ENST00000544465; ENST00000611373; ENST00000616617; ENST00000617204; ENST0000061882…	chr6
16726129	1.28	0.0048	0.2482	MARK2	MAP/microtubule affinity-regulating kinase 2	NM_001039469; NM_001163296; NM_001163297; NM_004954; NM_017490; XM_011544789; XM_011544790; XM_011544791; XM_011544792; XM_011544793; XM_011544794; XM_011544795; XM_011544796; XM_011544797; XM_011544798; XR_949801; XR_949802; ENST00000350490; ENST00000361128; ENST00000377810; ENST00000402010; ENST00000408948; ENST00000425897; ENST00000502399; ENST00000508192; ENST00000509502; ENST00000512060; ENS…	chr11
16735557	-1.24	0.0049	0.2482	SCUBE2	signal peptide, CUB domain, EGF-like 2	NM_001170690; NM_020974; XM_005253032; XM_005253033; XM_005253034; XM_005253035; XM_005253036; XM_005253037; XM_006718268; XM_011520246; XM_011520247; XM_011520248; ENST00000309263; ENST00000450649; ENST00000518447; ENST00000519202; ENST00000519535; ENST00000519788; ENST00000520467; ENST00000524317; ENST00000528651; ENST00000530265; ENST00000531429; ENST00000532532; ENST00000534295; AK092153; BC1…	chr11
16917218	-1.15	0.0048	0.2482	LOC101929413	uncharacterized LOC101929413	NR_109866; ENST00000448859; BC033557	chr20
17120332	1.46	0.0048	0.2482				TCONS_l2_00002821
16763390	1.49	0.0049	0.2493	TWF1	twinfilin actin binding protein 1	NM_001242397; NM_002822; NR_073472; NR_073473; ENST00000395510; ENST00000546506; ENST00000546662; ENST00000547459; ENST00000547564; ENST00000547961; ENST00000548315; ENST00000548403; ENST00000550371; ENST00000551789; ENST00000552521; AK291223; AK297206; BC022344; BC043148; BT019691; CR541736; CR541761; OTTHUMT00000403955; OTTHUMT00000403956; OTTHUMT00000403957; OTTHUMT00000403959; OTTHUMT00000403…	chr12
16920934	1.52	0.0049	0.2493	LOC105372707	uncharacterized LOC105372707	XR_920294; XR_936965	chr20
16921914	-1.83	0.0049	0.2493	LINC00113	long intergenic non-protein coding RNA 113	NR_024357; ENST00000411460; ENST00000425376; ENST00000442550; uc011acl.1	chr21
16924108	-1.36	0.0049	0.2493				chr21
16952532	-1.44	0.0049	0.2493				chr3
17017720	1.27	0.0049	0.2493	FKBPL	FK506 binding protein like	NM_022110; XM_011514803; XM_011547274; XM_011547677; ENST00000375156; ENST00000425378; ENST00000443350; ENST00000456854; AK027119; AK291418; BC004168; BC011966; CR457374; KP861813; OTTHUMT00000076221; OTTHUMT00000076863; OTTHUMT00000310396; OTTHUMT00000312411; uc003nzr.3; uc011fkt.2; uc011giy.2; uc011hxf.2	chr6
17029555	1.27	0.0049	0.2493				chr6_cox_hap2
17083645	-1.12	0.0049	0.2493				chr9
17123834	-3.13	0.0049	0.2493				TCONS_l2_00021878
16763713	1.16	0.0049	0.2495	HDAC7	histone deacetylase 7	NM_001098416; NM_001308090; NM_015401; XM_006719454; XM_011538478; XM_011538479; XM_011538480; XM_011538481; XM_011538482; XM_011538483; ENST00000080059; ENST00000354334; ENST00000380610; ENST00000417107; ENST00000421231; ENST00000422254; ENST00000425451; ENST00000427332; ENST00000430670; ENST00000433685; ENST00000434070; ENST00000440293; ENST00000445237; ENST00000450805; ENST00000459625; ENST000…	chr12
16840587	1.18	0.005	0.2495	CTDNEP1	CTD nuclear envelope phosphatase 1	NM_001143775; NM_015343; ENST00000318988; ENST00000570380; ENST00000570385; ENST00000570484; ENST00000570828; ENST00000571409; ENST00000572043; ENST00000573600; ENST00000574205; ENST00000574322; ENST00000575783; ENST00000576613; AY364239; BC009295; OTTHUMT00000220030; OTTHUMT00000440215; OTTHUMT00000440216; OTTHUMT00000440218; OTTHUMT00000440487; OTTHUMT00000440488; OTTHUMT00000440489; OTTHUMT000…	chr17
16915132	-1.32	0.005	0.2495				chr20
16977709	2.03	0.005	0.2495				chr4
17120056	-1.99	0.005	0.2495				TCONS_l2_00001060
17120302	1.17	0.005	0.2495				TCONS_l2_00002524
17120768	1.21	0.0049	0.2495				TCONS_l2_00005906
17124006	1.46	0.005	0.2495				TCONS_l2_00022860
17105747	1.43	0.005	0.2514	TCEAL3	transcription elongation factor A (SII)-like 3	NM_001006933; NM_032926; ENST00000243286; ENST00000372627; ENST00000372628; BC007622; BC008703; OTTHUMT00000057736; OTTHUMT00000057737; uc004ekq.3; uc004ekr.3	chrX
16718252	-1.23	0.005	0.2515	LOC102724418	uncharacterized LOC102724418	XR_946290; XR_946291	chr10
16715732	-1.28	0.0051	0.2528				chr10
16778625	-1.21	0.0051	0.2528	LINC00390	long intergenic non-protein coding RNA 390	NR_132368; XR_914954; XR_914955; XR_914956; XR_914958; XR_941921; XR_941922; XR_941923; XR_941925	chr13
16837697	1.13	0.0051	0.2531				chr17
17012163	-1.33	0.0051	0.2531				chr6
16730157	1.95	0.0051	0.2532	HEPHL1	hephaestin-like 1	NM_001098672; ENST00000315765; OTTHUMT00000396103; uc001pep.2	chr11
16704470	-1.19	0.0051	0.2535				chr10
16848173	-1.15	0.0051	0.2535	ABCA9	ATP binding cassette subfamily A member 9	NM_080283; XM_005256934; XM_005256937; XM_006721633; XM_011524186; XM_011524187; ENST00000340001; ENST00000453985; ENST00000460872; ENST00000461623; ENST00000482072; ENST00000492580; ENST00000495634; ENST00000585714; AF423307; AY028899; BC062472; OTTHUMT00000277072; OTTHUMT00000277073; OTTHUMT00000277074; OTTHUMT00000277075; OTTHUMT00000277076; OTTHUMT00000277077; OTTHUMT00000277078; OTTHUMT00000…	chr17
16906235	1.19	0.0051	0.2535	LOC105373782	uncharacterized LOC105373782	XR_923664; XR_923665; XR_923666; XR_923667; XR_923668; XR_932938; XR_932939; XR_932940; XR_932941; XR_932942	chr2
16926807	1.16	0.0051	0.2535	CECR7	cat eye syndrome chromosome region, candidate 7 (non-protein coding)	NR_015352; ENST00000414401; ENST00000441006; ENST00000609596; ENST00000609932; AY026052; BC043198; uc002zlx.1	chr22
16868443	1.64	0.0051	0.254	ZNF562	zinc finger protein 562	NM_001130031; NM_001130032; NM_001300885; NM_017656; XM_005259941; XM_005259944; XM_005259945; XM_005259947; XM_005259950; XM_005259951; XM_005259952; XM_011528097; XM_011528098; XM_011528099; XM_011528100; XM_011528101; XM_011528102; XM_011528103; ENST00000293648; ENST00000453372; ENST00000585688; ENST00000589542; ENST00000590155; AK297446; AK300115; AK303038; AK304370; BC109062; OTTHUMT00000450…	chr19
16963561	1.76	0.0051	0.2542				chr3
16727384	1.26	0.0051	0.2543				chr11
16988623	-1.13	0.0051	0.2543	LOC105379677	uncharacterized LOC105379677	XR_953732	chr5
17109923	-1.46	0.0051	0.2543	FTHL17	ferritin, heavy polypeptide-like 17	NM_031894; ENST00000359202; AF285592; BC069069; BC069538; BC100768; BC100769; BC100770; OTTHUMT00000056178; uc004dcl.1	chrX
16696924	1.26	0.0052	0.2544	STX6	syntaxin 6	NM_001286210; NM_005819; XM_011509058; XM_011509059; ENST00000258301; ENST00000469135; ENST00000496476; ENST00000542060; AJ002078; AK056657; AK299063; BC009944; CR541856; CR541873; OTTHUMT00000085143; OTTHUMT00000085144; OTTHUMT00000085145; uc010pnr.2; uc021pfr.1	chr1
16702026	1.17	0.0052	0.2551	AKR1C4	aldo-keto reductase family 1, member C4	NM_001818; XM_011519303; ENST00000263126; ENST00000380448; ENST00000469875; AB031085; AB045829; BC020744; M33375; OTTHUMT00000046543; OTTHUMT00000046544; uc001ihw.2	chr10
16729966	-1.13	0.0052	0.2551	LOC105369428	uncharacterized LOC105369428	XR_913389; XR_913390; XR_913391; XR_913392; XR_913393; XR_913394; XR_913395; XR_913396; XR_913397; XR_913398; XR_947882; XR_947883; XR_947884; XR_947885; XR_947886; XR_947887; XR_947888; XR_947889; XR_947890; XR_947891	chr11
16784098	1.23	0.0052	0.2551	FRMD6	FERM domain containing 6	NM_001042481; NM_001267046; NM_001267047; NM_152330; XM_006720029; XM_006720030; XM_011536423; XM_011536424; ENST00000344768; ENST00000356218; ENST00000395718; ENST00000553556; ENST00000554167; ENST00000554495; ENST00000554745; ENST00000554778; ENST00000555197; ENST00000555703; ENST00000555936; ENST00000555952; ENST00000556137; ENST00000557001; ENST00000557103; ENST00000557183; ENST00000557405; E…	chr14
16919960	1.28	0.0052	0.2551				chr20
16943819	1.2	0.0052	0.2551	PHLDB2; PLCXD2	pleckstrin homology-like domain, family B, member 2; phosphatidylinositol-specific phospholipase C, X domain containing 2	NM_001134437; NM_001134438; NM_001134439; NM_001185106; NM_145753; NM_153268; ENST00000393923; ENST00000393925; ENST00000393934; ENST00000412622; ENST00000431670; ENST00000460365; ENST00000468174; ENST00000470699; ENST00000472215; ENST00000474484; ENST00000477665; ENST00000477695; ENST00000478584; ENST00000478733; ENST00000478922; ENST00000481953; ENST00000486886; ENST00000491694; ENST00000495180…	chr3
16965994	-1.2	0.0052	0.2551	LOC105374410	uncharacterized LOC105374410	XR_925221; XR_925222; XR_925223; XR_945693; XR_945694; XR_945695	chr4
16970068	1.34	0.0052	0.2551	SNHG8	small nucleolar RNA host gene 8	NR_003584; NR_034010; NR_034011; ENST00000602414; ENST00000602483; ENST00000602520; ENST00000602573; ENST00000602819; BC017993; uc003iby.3; uc021xqz.1; uc021xra.1	chr4
17001073	-1.19	0.0052	0.2551				chr5
17056027	1.17	0.0052	0.2551	LOC105375199	uncharacterized LOC105375199	XR_927113; XR_927114; XR_927115; XR_927116; XR_927117; XR_927118; XR_927119; XR_927120; XR_927121; XR_927122; XR_927123; XR_955495; XR_955496; XR_955497; XR_955498; XR_955499; XR_955500; XR_955501; XR_955502; XR_955503; XR_955504; XR_955505	chr7
17093439	1.22	0.0052	0.2551				chr9
17120334	1.33	0.0052	0.2551				TCONS_l2_00002822
16831429	1.16	0.0052	0.2558	PIGL	phosphatidylinositol glycan anchor biosynthesis class L	XR_243571; ENST00000414755; ENST00000431149; OTTHUMT00000131889; OTTHUMT00000131890; ENST00000596678; OTTHUMT00000462082	chr17
16779582	-1.15	0.0053	0.2558				chr13
16793721	1.37	0.0053	0.2559	PPP2R5E	protein phosphatase 2, regulatory subunit B, epsilon isoform	NM_001282179; NM_001282180; NM_001282181; NM_001282182; NM_006246; NR_104104; XM_011536922; ENST00000337537; ENST00000422769; ENST00000553266; ENST00000555899; ENST00000556150; ENST00000556484; ENST00000556878; AB451233; AK299520; AK301796; AK316430; BC056156; BC092477; BC093766; BC101479; BC143231; BC143234; L76703; OTTHUMT00000276973; OTTHUMT00000411854; OTTHUMT00000411855; OTTHUMT00000411856; …	chr14
17013126	1.32	0.0053	0.2559	ADGRG6	adhesion G protein-coupled receptor G6	NM_001032394; NM_001032395; NM_020455; NM_198569; XM_005267061; XM_006715516; XM_006715517; XM_006715518; XM_011535964; ENST00000230173; ENST00000296932; ENST00000367608; ENST00000367609; ENST00000415128; ENST00000435011; ENST00000463637; ENST00000472054; ENST00000497898; ENST00000508295; ENST00000538281; ENST00000540208; ENST00000541199; ENST00000545477; AB183546; AB183547; AB183548; AB183549; A…	chr6
17064264	-1.2	0.0053	0.2559	LOC105375564	uncharacterized LOC105375564	XR_928160; XR_956343	chr7
17071542	-1.24	0.0053	0.2559	ODF1	outer dense fiber of sperm tails 1	NM_024410; ENST00000285402; ENST00000518835; BC104456; BC104457; OTTHUMT00000379884; OTTHUMT00000379886; uc003ykt.2	chr8
16669121	1.31	0.0053	0.2561	ATP1A1	ATPase, Na+/K+ transporting, alpha 1 polypeptide	NM_000701; NM_001160233; NM_001160234; XM_006710655; ENST00000295598; ENST00000369494; ENST00000369496; ENST00000418797; ENST00000440951; ENST00000463382; ENST00000479960; ENST00000488733; ENST00000491156; ENST00000495965; ENST00000537345; AK293689; AK295095; AK296362; AK296384; AY642124; BC003077; BC050359; OTTHUMT00000033481; OTTHUMT00000033482; OTTHUMT00000033483; OTTHUMT00000033484; OTTHUMT00…	chr1
16773057	1.24	0.0053	0.2561	MRPL57	mitochondrial ribosomal protein L57	NM_024026; ENST00000309594; AB049957; BC023616; BC068492; OTTHUMT00000044105	chr13
16894361	1.31	0.0053	0.2561	YWHAQ	tyrosine 3-monooxygenase/tryptophan 5-monooxygenase activation protein, theta	NM_006826; ENST00000238081; ENST00000381844; ENST00000446619; ENST00000460093; ENST00000474715; AK297624; AK302208; AK316158; BC050601; BC056867; BC093019; BT020014; OTTHUMT00000038868; OTTHUMT00000039014; OTTHUMT00000259078; OTTHUMT00000259079; OTTHUMT00000259080; uc002qzx.3	chr2
17068642	1.35	0.0053	0.2561	HGSNAT	heparan-alpha-glucosaminide N-acetyltransferase	NM_152419; XM_005273409; XM_005273410; XM_005273411; XM_005273412; ENST00000379644; ENST00000517319; ENST00000519705; ENST00000520678; ENST00000520704; ENST00000521576; ENST00000522082; ENST00000523989; ENST00000524016; AK057293; AK304441; BC042037; OTTHUMT00000377293; OTTHUMT00000377294; OTTHUMT00000377295; OTTHUMT00000377296; OTTHUMT00000377297; OTTHUMT00000377298; OTTHUMT00000377300; OTTHUMT00…	chr8
16869141	-1.48	0.0053	0.2563	ZNF443	zinc finger protein 443	NM_005815; XM_011527622; XM_011527623; ENST00000301547; ENST00000436821; AB011414; AK299532; BC032753; OTTHUMT00000344084; OTTHUMT00000344085; uc002mtu.3	chr19
16924523	1.41	0.0053	0.2563	MRPL39	mitochondrial ribosomal protein L39	NM_017446; NM_080794; XM_006724026; XM_011529651; ENST00000307301; ENST00000352957; ENST00000419219; AF109357; AF270511; BC107719; OTTHUMT00000171194; OTTHUMT00000171195; OTTHUMT00000171196; uc002yln.3; uc002ylo.3	chr21
17120818	-1.59	0.0053	0.2563				TCONS_l2_00006295
16660503	1.16	0.0053	0.2563	CDC42	cell division cycle 42	NM_001039802; NM_001791; NM_044472; ENST00000315554; ENST00000344548; ENST00000400259; ENST00000411827; ENST00000498236; AF498962; AF498963; AK297465; AK303994; AK316449; AL121737; BC002711; BC003682; BC018266; M35543; M57298; OTTHUMT00000007787; OTTHUMT00000008075; OTTHUMT00000008076; OTTHUMT00000008077; uc001bfp.3; uc001bfq.3; uc001bfr.3; uc009vqg.1; uc009vqh.3; uc010odr.2; uc010ods.2	chr1
16710819	-1.21	0.0053	0.2563	LOC102723337	uncharacterized LOC102723337	XR_946501; XR_946502; XR_946503; XR_946504; XR_960046; XR_960047; XR_960048; XR_960049	chr10
16776052	1.19	0.0054	0.2563	TM9SF2	transmembrane 9 superfamily member 2	NM_004800; ENST00000376387; ENST00000463709; ENST00000466555; AK093507; AK290514; BC110656; BC130293; OTTHUMT00000045602; OTTHUMT00000045604; OTTHUMT00000045605; U81006	chr13
16820883	1.22	0.0054	0.2563	MARVELD3	MARVEL domain containing 3	NM_001017967; NM_001271329; NM_052858; XM_011523449; ENST00000268485; ENST00000299952; ENST00000561682; ENST00000565261; ENST00000567501; ENST00000567566; AK292185; BC005052; BC011893; BC013376; OTTHUMT00000268990; OTTHUMT00000268991; OTTHUMT00000434133; OTTHUMT00000434134; OTTHUMT00000434135; OTTHUMT00000434136	chr16
16821076	1.3	0.0054	0.2563	GABARAPL2	GABA(A) receptor-associated protein like 2	NM_007285; ENST00000037243; ENST00000563744; ENST00000565057; ENST00000565985; ENST00000568455; AB030710; AF087848; AK289788; BC005985; BC014594; BC029601; BC040312; CR542217; OTTHUMT00000269029; OTTHUMT00000435492; OTTHUMT00000435493; OTTHUMT00000435494; OTTHUMT00000435495; uc002fen.3; uc010cgy.3	chr16
16872452	1.17	0.0053	0.2563	BLVRB	biliverdin reductase B	NM_000713; ENST00000263368; ENST00000595483; ENST00000597870; ENST00000601346; BC109371; D26308; D32143; EU794593; OTTHUMT00000462562; OTTHUMT00000462563; OTTHUMT00000462564; OTTHUMT00000462570; uc002onw.2	chr19
16965819	-1.28	0.0054	0.2563				chr4
17007529	1.29	0.0054	0.2563	ZBTB9; SYNGAP1	zinc finger and BTB domain containing 9; synaptic Ras GTPase activating protein 1	NM_152735; ENST00000395064; ENST00000414934; ENST00000612775; ENST00000621915; ENST00000629380; BC014978; OTTHUMT00000076151; OTTHUMT00000276523; OTTHUMT00000276533; OTTHUMT00000476325; OTTHUMT00000476326; uc003oeq.3; uc011jvm.2	chr6
17018822	1.19	0.0054	0.2563				chr6
17093916	1.16	0.0054	0.2563	OR2S2	olfactory receptor, family 2, subfamily S, member 2 (gene/pseudogene)	NM_019897; ENST00000341959; ENST00000623973; BC104869; BC113651; OTTHUMT00000052400; uc011lpi.2	chr9
17109335	-1.39	0.0053	0.2563				chrX
17115765	1.28	0.0054	0.2563	CMC4; MTCP1	C-x(9)-C motif containing 4; mature T-cell proliferation 1	NM_001018024; NM_001018025; ENST00000362018; ENST00000369476; ENST00000369479; ENST00000369484; ENST00000476116; ENST00000482244; ENST00000504061; BC002600; BT006749; OTTHUMT00000037822; OTTHUMT00000037825; OTTHUMT00000037826; OTTHUMT00000058776; OTTHUMT00000058777; OTTHUMT00000157384; OTTHUMT00000316156; uc004fmy.3; uc004fmz.2	chrX
17125192	-1.26	0.0054	0.2563				TCONS_l2_00029182
16770799	-1.14	0.0054	0.2563	HRK	harakiri, BCL2 interacting protein	NM_003806; NR_073189; ENST00000257572; ENST00000550505; ENST00000552092; OTTHUMT00000403558; OTTHUMT00000403559; OTTHUMT00000403560; U76376; ENST00000586941; OTTHUMT00000457830	chr12
16815715	-1.14	0.0054	0.2564				chr16
16929882	1.24	0.0054	0.2571	TRIOBP	TRIO and F-actin binding protein	NM_001039141; NM_007032; NM_138632; ENST00000331103; ENST00000344404; ENST00000403663; ENST00000406386; ENST00000407319; ENST00000413051; ENST00000417857; ENST00000418339; ENST00000428075; ENST00000452519; ENST00000492485; AF281030; AL713698; BC003618; DQ228003; DQ228004; DQ228005; OTTHUMT00000319439; OTTHUMT00000319440; OTTHUMT00000319441; OTTHUMT00000319443; OTTHUMT00000319444; OTTHUMT000003194…	chr22
16689352	1.75	0.0055	0.2576	GBP2	guanylate binding protein 2, interferon-inducible	NM_004120; ENST00000464839; OTTHUMT00000029405	chr1
16785869	1.28	0.0055	0.2576	SRSF5	serine/arginine-rich splicing factor 5	NM_001039465; NM_006925; XM_005267998; XM_005267999; XM_005268000; XM_011537077; XR_943505; XR_943506; ENST00000394366; ENST00000553369; ENST00000553521; ENST00000553548; ENST00000553635; ENST00000554021; ENST00000554465; ENST00000554929; ENST00000555349; ENST00000555412; ENST00000555547; ENST00000556184; ENST00000556330; ENST00000556436; ENST00000556587; ENST00000556647; ENST00000557154; ENST000…	chr14
16883364	1.12	0.0055	0.2576	UNC50	unc-50 homolog (C. elegans)	NM_014044; XM_005263913; XM_006712403; XM_006712404; XM_011510930; ENST00000357765; ENST00000393493; ENST00000409347; ENST00000409975; ENST00000423713; ENST00000466492; AY017215; BC017019; BC025992; BC039078; BC091481; CR533464; OTTHUMT00000252987; OTTHUMT00000329560; OTTHUMT00000329561; OTTHUMT00000329562; OTTHUMT00000329563; OTTHUMT00000329564; uc002szb.3; uc002szc.4	chr2
16968695	1.2	0.0055	0.2576				chr4
17111955	-1.24	0.0055	0.2576	CXCR3	chemokine (C-X-C motif) receptor 3	NM_001142797; NM_001504; XM_005262256; XM_005262257; ENST00000373691; ENST00000373693; AF469635; AY242128; BC034403; uc004eaf.3; uc011mpx.2	chrX
16709108	1.2	0.0055	0.2578	MXI1	MAX interactor 1, dimerization protein	NM_001008541; NM_005962; NM_130439; ENST00000239007; ENST00000332674; ENST00000361248; ENST00000369612; ENST00000393134; ENST00000442296; ENST00000453116; ENST00000460667; ENST00000484030; ENST00000485566; AK303949; BC012907; BC035128; BT007069; CR536576; D63940; OTTHUMT00000050313; OTTHUMT00000050314; OTTHUMT00000050315; OTTHUMT00000050316; OTTHUMT00000050317; OTTHUMT00000050318; OTTHUMT00000050…	chr10
16730972	-1.32	0.0055	0.2578	LOC105369484	uncharacterized LOC105369484	XR_913517; XR_948004	chr11
16900180	-1.91	0.0055	0.2578	IGKV3D-7	immunoglobulin kappa variable 3D-7	OTTHUMT00000476805; OTTHUMT00000482723	chr2
16833876	1.24	0.0055	0.2581	GRB7	growth factor receptor bound protein 7	NM_001030002; NM_001242442; NM_001242443; NM_005310; XM_011524683; ENST00000309156; ENST00000394204; ENST00000394209; ENST00000394211; ENST00000445327; ENST00000461756; ENST00000473071; ENST00000485182; ENST00000577695; ENST00000578702; ENST00000583813; ENST00000584053; ENST00000584819; ENST00000584853; AB008789; AB008790; AK290115; BC006535; BT006686; D43772; OTTHUMT00000257024; OTTHUMT000002570…	chr17
17101111	-1.23	0.0055	0.2581	IL3RA	interleukin 3 receptor, alpha (low affinity)	NM_001267713; NM_002183; XM_005274431; XM_005274432; XM_005274780; XM_005274781; ENST00000331035; ENST00000381469; ENST00000432757; AK290568; BC035407; FJ550347; M74782; OTTHUMT00000055600; OTTHUMT00000055601; uc004cps.3; uc004fpf.3	chrX
16791960	-1.21	0.0055	0.2582				chr14
16775324	1.29	0.0055	0.2584	BORA	bora, aurora kinase A activator	NM_001286746; NM_001286747; NM_024808; XM_006719868; ENST00000377814; ENST00000377815; ENST00000390667; ENST00000464754; ENST00000471712; ENST00000613797; ENST00000618209; AK291496; AK298608; AK300758; BC025367; BC056876; BX648605; EU834129; OTTHUMT00000045245; OTTHUMT00000045246; OTTHUMT00000045247; OTTHUMT00000045248; OTTHUMT00000476403; OTTHUMT00000476404; uc001viv.1; uc010aen.1; uc010thq.1; u…	chr13
16787430	1.42	0.0055	0.2584	CALM1	calmodulin 1 (phosphorylase kinase, delta)	NM_006888; XM_006720258; AK289937; AY189287; BC000454; BC007965; BC008597; BC011834; BT006818; BX537677; M27319; OTTHUMT00000411345; OTTHUMT00000411346; OTTHUMT00000411347; OTTHUMT00000411348; OTTHUMT00000411349; OTTHUMT00000411350; OTTHUMT00000411351; OTTHUMT00000411353; OTTHUMT00000411354; OTTHUMT00000411355; OTTHUMT00000411356; OTTHUMT00000411357; OTTHUMT00000411358; OTTHUMT00000411359; OTTHUM…	chr14
16837938	1.51	0.0055	0.2594	ITGB4	integrin beta 4	NM_000213; NM_001005619; NM_001005731; XM_005257309; XM_005257311; XM_005257312; XM_006721866; XM_006721867; XM_006721868; XM_006721870; XM_011524751; XM_011524752; ENST00000200181; ENST00000449880; ENST00000450894; ENST00000578318; ENST00000579662; ENST00000580542; ENST00000582629; ENST00000583327; ENST00000584025; ENST00000584374; ENST00000584558; ENST00000584939; AF011375; AK304792; BC118916; …	chr17
16961598	1.4	0.0056	0.2602	PLD1	phospholipase D1, phosphatidylcholine-specific	ENST00000331659	chr3
17120040	-1.21	0.0056	0.2608				TCONS_l2_00000991
17123096	-1.21	0.0056	0.2608				TCONS_l2_00018162
17049939	1.18	0.0056	0.2609	PMPCB	peptidase (mitochondrial processing) beta	NM_004279; XM_005250717; XM_006716181; XR_242267; ENST00000249269; ENST00000428154; ENST00000443722; ENST00000444457; ENST00000453466; ENST00000456433; ENST00000469560; ENST00000498530; AK090763; AK289864; AK297354; OTTHUMT00000347913; OTTHUMT00000347914; OTTHUMT00000347916; OTTHUMT00000347917; OTTHUMT00000347918; OTTHUMT00000347919; OTTHUMT00000347920; OTTHUMT00000347921; uc003vbk.1; uc003vbl.3;…	chr7
16721247	-1.05	0.0056	0.2616	OR52B6	olfactory receptor, family 52, subfamily B, member 6	NM_001005162; ENST00000345043; OTTHUMT00000143397; uc010qzi.2	chr11
16877583	-1.19	0.0056	0.2618	LOC100507562; LOC105374320	uncharacterized LOC100507562; uncharacterized LOC105374320	XR_924931; XR_939800; XR_924952; XR_939813	chr2
16745414	1.27	0.0056	0.2619	TRIM29	tripartite motif containing 29	NM_012101; XM_005271490; XM_011542729; XM_011542730; XM_011542731; XM_011542732; XM_011542733; ENST00000341846; ENST00000475051; ENST00000524664; ENST00000524816; ENST00000524956; ENST00000525327; ENST00000525887; ENST00000526161; ENST00000526881; ENST00000528870; ENST00000529011; ENST00000529040; ENST00000529044; ENST00000529495; ENST00000530470; ENST00000530919; ENST00000531555; ENST00000532195…	chr11
17119962	-1.24	0.0056	0.262				TCONS_l2_00000570
16672027	1.29	0.0057	0.2622	TMEM79	transmembrane protein 79	NM_032323; NR_026678; ENST00000295694; ENST00000357501; ENST00000405535; ENST00000456810; ENST00000463670; ENST00000485135; ENST00000495881; AK056816; BC005094; OTTHUMT00000052101; OTTHUMT00000052102; OTTHUMT00000052103; OTTHUMT00000052104; OTTHUMT00000052105; OTTHUMT00000052106; uc001fod.3; uc009wrw.3; uc010phi.2	chr1
16679755	-1.37	0.0057	0.2622	OR2T8	olfactory receptor, family 2, subfamily T, member 8	NM_001005522; XM_005273117; XM_011544178; XM_011544179; XM_011544180; XM_011544181; XM_011544182; ENST00000319968; OTTHUMT00000096862; uc010pzc.2	chr1
16696870	1.17	0.0057	0.2622	TOR1AIP2	torsin A interacting protein 2	NM_001199260; NM_022347; NM_145034; XM_005244939; XM_011509252; ENST00000367612; ENST00000474318; ENST00000482587; ENST00000483123; ENST00000495650; ENST00000609928; AK057623; AK289793; BC101532; BC112225; OTTHUMT00000085304; OTTHUMT00000085305; OTTHUMT00000085306; OTTHUMT00000085307; OTTHUMT00000085308; OTTHUMT00000472295; uc001gnk.3; uc001gnl.3; uc001gnn.3	chr1
16735846	1.24	0.0057	0.2622	ZBED5	zinc finger, BED-type containing 5	NM_001143667; NM_021211; ENST00000413761; ENST00000432999; ENST00000525350; ENST00000526020; ENST00000526852; ENST00000528289; ENST00000530570; ENST00000533903; ENST00000533925; ENST00000534690; AF205600; AK022942; AK025407; AK123233; AK126323; BC017803; BC047754; OTTHUMT00000317691; OTTHUMT00000386305; OTTHUMT00000386306; OTTHUMT00000386307; OTTHUMT00000386308; OTTHUMT00000386309; OTTHUMT0000038…	chr11
16817113	-1.27	0.0057	0.2622				chr16
16861882	2.57	0.0057	0.2622	LGALS7B	lectin, galactoside-binding, soluble, 7B	NM_001042507; ENST00000314980; ENST00000600304; BC061588; BC073743; L07769; OTTHUMT00000462638; OTTHUMT00000462639; U06643; uc002ojf.4	chr19
16900162	-1.79	0.0057	0.2622	IGKV2-30; IGKC	immunoglobulin kappa variable 2-30; immunoglobulin kappa constant	OTTHUMT00000323491; BC073937; BC110394	chr2
16916971	-1.2	0.0057	0.2622	PROKR2	prokineticin receptor 2	NM_144773; XM_005260663; XM_011529159; ENST00000217270; AB084081; AF506288; AK289995; BC104959; BC104961; EF577398; OTTHUMT00000077854; uc010zqw.2; uc010zqx.2; uc010zqy.2	chr20
16998309	1.5	0.0057	0.2622	ELL2	elongation factor, RNA polymerase II, 2	NM_012081; XM_006714575; XM_011543280; ENST00000237853; ENST00000505584; ENST00000506628; ENST00000508694; ENST00000508757; ENST00000513343; ENST00000515020; AK296870; AK297956; AK300310; BC028412; OTTHUMT00000242846; OTTHUMT00000370237; OTTHUMT00000370238; OTTHUMT00000370239; OTTHUMT00000370240; OTTHUMT00000370242; OTTHUMT00000370243; uc003klr.4	chr5
16705839	-1.27	0.0057	0.2625				chr10
16772821	-1.21	0.0057	0.2625				chr12
16774188	1.25	0.0057	0.2625	COG6	component of oligomeric golgi complex 6	NM_001145079; NM_020751; NR_026745; XM_011535168; XM_011535169; XM_011535170; ENST00000356576; ENST00000416691; ENST00000422759; ENST00000455146; ENST00000460701; ENST00000465775; ENST00000536488; ENST00000537156; ENST00000542266; ENST00000543790; ENST00000543804; ENST00000630730; AK026638; AK294443; BC051723; OTTHUMT00000044621; OTTHUMT00000044622; OTTHUMT00000044623; OTTHUMT00000044624; OTTHUMT…	chr13
16877836	1.51	0.0057	0.2625	RAB10	RAB10, member RAS oncogene family	NM_016131; ENST00000264710; ENST00000462003; ENST00000473035; ENST00000495146; AF086917; AF106681; AF297660; AF498945; BC000896; CR457303; OTTHUMT00000211610; OTTHUMT00000317196; OTTHUMT00000317197; OTTHUMT00000324471; uc002rgv.3	chr2
17071298	1.37	0.0057	0.2625	OSR2	odd-skipped related transciption factor 2	NM_001142462; NM_001286841; NM_053001; XM_005250778; XM_006716504; XM_006716505; XM_011516825; XM_011516826; XM_011516827; ENST00000297565; ENST00000435298; ENST00000457907; ENST00000518199; ENST00000520722; ENST00000520791; ENST00000520951; ENST00000521044; ENST00000522510; ENST00000523368; AK291491; AK304654; AY038072; AY038073; BC016936; OTTHUMT00000379503; OTTHUMT00000379504; OTTHUMT000003795…	chr8
17074310	1.22	0.0057	0.2625	DEFA10P	defensin, alpha 10 pseudogene	NR_029386; ENST00000455014; OTTHUMT00000315815; uc022aqx.1	chr8
17100860	-1.21	0.0057	0.2625				chrUn_gl000223
17005996	1.34	0.0058	0.264				chr6
17066213	-1.22	0.0058	0.264	LOC105379301	uncharacterized LOC105379301	XR_949539; XR_949540; XR_949541; XR_949542; XR_949543; XR_956639; XR_956640; XR_956641; XR_956642; XR_956643	chr8
17094598	-1.42	0.0058	0.264				chr9
16676215	1.29	0.0058	0.2649	SNORA77	small nucleolar RNA, H/ACA box 77	NR_003019; ENST00000408716; uc001gzy.1	chr1
16782056	-3.2	0.0058	0.265	TRAJ34	T cell receptor alpha joining 34	OTTHUMT00000410964	chr14
17042857	-1.25	0.0058	0.265				chr7
16678303	1.39	0.0058	0.2651	ARF1	ADP-ribosylation factor 1	NM_001024226; NM_001024227; NM_001024228; NM_001658; ENST00000272102; ENST00000469235; ENST00000470558; ENST00000470670; ENST00000473546; ENST00000473949; ENST00000477451; ENST00000478336; ENST00000478424; ENST00000482962; ENST00000490705; ENST00000497165; ENST00000540651; ENST00000541182; AF052179; AF055002; AF493881; AK293553; AK296020; AK297792; BC009247; BC010429; BC011358; BT007393; M36340; …	chr1
17023062	-1.25	0.0058	0.2651	LOC101927919	uncharacterized LOC101927919	NR_110854	chr6
16669196	-1.16	0.0059	0.2654	CD101	CD101 molecule	NM_001256106; NM_001256109; NM_001256111; NM_004258; XR_946802; ENST00000256652; ENST00000369470; ENST00000467588; AK298237; BC130327; BC136484; BC171768; OTTHUMT00000033274; OTTHUMT00000033275	chr1
17083966	1.34	0.0059	0.2655				chr9
16698918	1.22	0.0059	0.2661	C1orf74	chromosome 1 open reading frame 74	NM_152485; ENST00000294811; AB101206; BC039719; OTTHUMT00000088745; uc001hhp.1	chr1
16754989	-1.31	0.0059	0.2662	LOC105369893	uncharacterized LOC105369893	XR_914338; XR_914339; XR_945184; XR_945185; ENST00000548172; ENST00000549313; ENST00000549470	chr12
16732788	-1.17	0.0059	0.2665				chr11
16692805	1.32	0.0059	0.267	GOLPH3L	golgi phosphoprotein 3-like	NM_018178; XM_006711428; XM_011509712; XM_011509713; XR_921864; ENST00000271732; ENST00000427665; ENST00000479757; AK300635; BC013870; OTTHUMT00000084734; OTTHUMT00000084735; OTTHUMT00000084736; uc001evj.2; uc010pci.1	chr1
16693474	1.29	0.0059	0.267	S100A16	S100 calcium binding protein A16	NM_080388; XM_005244905; XM_005244906; ENST00000368703; ENST00000368704; ENST00000368705; ENST00000368706; ENST00000474991; AK290804; AY221961; AY762098; BC010541; BC019099; BC095462; OTTHUMT00000037712; OTTHUMT00000037713; OTTHUMT00000084604; OTTHUMT00000084605; OTTHUMT00000084606; U92985; uc001fcd.1	chr1
16716795	-1.23	0.006	0.267	SORBS1	sorbin and SH3 domain containing 1	NM_001034954; NM_001034955; NM_001034956; NM_001034957; NM_001290294; NM_001290295; NM_001290296; NM_001290297; NM_001290298; NM_006434; NM_015385; NM_024991; XM_006717570; XM_006717574; XM_006717581; XM_006717582; XM_006717585; XM_006717586; XM_006717589; XM_006717590; XM_006717591; XM_006717593; XM_006717594; XM_006717595; XM_011539136; XM_011539137; XM_011539138; XM_011539139; XM_011539140; XM…	chr10
16761423	1.22	0.0059	0.267	YBX3	Y box binding protein 3	NM_001145426; NM_003651; XM_011520871; ENST00000366290; ENST00000536107; ENST00000536823; ENST00000539204; ENST00000540447; ENST00000540747; ENST00000541351; ENST00000542002; ENST00000542641; ENST00000544501; ENST00000544504; ENST00000544622; ENST00000546298; AB209896; BC015913; BC150580; OTTHUMT00000399629; OTTHUMT00000399632; OTTHUMT00000399634; OTTHUMT00000399635; OTTHUMT00000399636; OTTHUMT00…	chr12
16821256	1.28	0.0059	0.267	ATMIN	ATM interactor	NM_001300728; NM_015251; ENST00000299575; ENST00000539819; ENST00000562969; ENST00000564241; ENST00000565237; ENST00000566488; AB007891; AK290943; AK301781; OTTHUMT00000432140; OTTHUMT00000432141; OTTHUMT00000432142; OTTHUMT00000432143; OTTHUMT00000432144; OTTHUMT00000432145; uc002ffz.1; uc002fga.2; uc002fgb.1; uc010vnn.1	chr16
17054203	2.79	0.0059	0.267	LOC105375112; LOC102723872	putative protein FAM157B	XM_011515664; XM_011515665; XM_011515681; XM_011547361; XM_011547362; XM_011547363; XM_011547364; XM_011547365; XM_011547368; XM_011549081; XM_011549082; XM_011549083; XM_011549084; XM_011549096; XR_926953; XR_926954; XR_926955; XR_926956; XR_952308; XR_952309; XR_952310; XR_952311; XR_955325; XR_955326; XR_955327; XR_955328	chr7
17121866	1.27	0.0059	0.267				TCONS_l2_00011623
16845197	1.15	0.006	0.2671	PLEKHH3	pleckstrin homology domain containing, family H (with MyTH4 domain) member 3	NM_024927; NR_073573; NR_073574; XR_429922; XR_429923; XR_934556; XR_934557; XR_934558; XR_934559; XR_934560; XR_934561; ENST00000293349; ENST00000456950; ENST00000587627; ENST00000591022; ENST00000591196; ENST00000591476; ENST00000591490; ENST00000591544; ENST00000592974; BC016062; BC052978; OTTHUMT00000452329; OTTHUMT00000452330; OTTHUMT00000452332; OTTHUMT00000452333; OTTHUMT00000452334; OTTHU…	chr17
17040192	1.25	0.006	0.2671				chr6_qbl_hap6
16822208	1.24	0.006	0.2674	AFG3L1P	AFG3-like AAA ATPase 1, pseudogene	NR_003226; NR_003227; NR_003228; ENST00000355531; ENST00000388970; ENST00000418696; ENST00000421164; ENST00000421780; ENST00000423684; ENST00000423742; ENST00000427658; ENST00000429663; ENST00000431757; ENST00000436447; ENST00000437774; ENST00000450026; ENST00000454997; ENST00000457926; ENST00000458301; ENST00000557444; AF329692; AF329693; AK091727; AK127143; AK128352; BC077734; OTTHUMT0000027287…	chr16
16865009	-1.51	0.006	0.2674	DPRX	divergent-paired related homeobox	NM_001012728; XM_011527011; XM_011527012; ENST00000376650; OTTHUMT00000409880; uc002qcf.1	chr19
17055888	1.17	0.006	0.2674				chr7
16762399	1.34	0.006	0.2689	KRAS	Kirsten rat sarcoma viral oncogene homolog	NM_004985; NM_033360; XM_006719069; XM_011520653; ENST00000256078; ENST00000311936; ENST00000556131; ENST00000557334; AF493917; AK292510; BC013572; BT007153; M54968; OTTHUMT00000412230; OTTHUMT00000412231; OTTHUMT00000412232; OTTHUMT00000412233; uc001rgp.1; uc001rgq.1; uc001rgr.3; BC029545	chr12
16956773	1.24	0.006	0.2689	TOMM70A	translocase of outer mitochondrial membrane 70 homolog A (S. cerevisiae)	NM_014820; ENST00000284320; ENST00000483945; ENST00000492171; AK302796; BC003633; BC052994; BC065555; OTTHUMT00000353141; OTTHUMT00000353230; OTTHUMT00000353231; uc003dtw.3	chr3
16706456	-1.37	0.006	0.2692	LOC105378377	uncharacterized LOC105378377	XR_946098	chr10
16947113	1.34	0.0061	0.27	RAP2B	RAP2B, member of RAS oncogene family	NM_002886; ENST00000323534; AF493915; BC012362; OTTHUMT00000356707; uc003ezr.3	chr3
16935241	-1.21	0.0061	0.2709				chr22
16974248	1.52	0.0061	0.2709				chr4
16693762	1.19	0.0061	0.2717	C1orf43	chromosome 1 open reading frame 43	NM_001098616; NM_001297717; NM_001297718; NM_001297720; NM_001297721; NM_001297723; NM_015449; NM_138740; XM_011509399; ENST00000350592; ENST00000362076; ENST00000368516; ENST00000368518; ENST00000368519; ENST00000368521; ENST00000470180; ENST00000483282; ENST00000493814; AF529365; AK290583; BC000152; BC001377; BC006514; BC008306; BC014391; BC088353; CR457131; DQ908899; OTTHUMT00000087663; OTTHUM…	chr1
17074105	-1.14	0.0061	0.2721				chr8
16775732	-1.14	0.0062	0.2724	SLITRK5	SLIT and NTRK-like family, member 5	ENST00000325089; OTTHUMT00000045416	chr13
16666348	-1.29	0.0062	0.2727	ST6GALNAC5	ST6 (alpha-N-acetyl-neuraminyl-2,3-beta-galactosyl-1,3)-N-acetylgalactosaminide alpha-2,6-sialyltransferase 5	XM_005271238; XR_946772	chr1
16691925	-1.17	0.0062	0.2727	PPIAL4C; PPIAL4A	peptidylprolyl isomerase A (cyclophilin A)-like 4C; peptidylprolyl isomerase A (cyclophilin A)-like 4A	NM_001135789; NM_001143883; ENST00000577856	chr1
16717394	1.14	0.0062	0.2727	SLC25A28	solute carrier family 25 (mitochondrial iron transporter), member 28	XM_011540242	chr10
16912941	1.17	0.0062	0.2727	DYNLRB1	dynein, light chain, roadblock-type 1	NM_001281727; NM_001281728; NM_001281729; NM_014183; NM_177953; NR_104032; XM_005260568; ENST00000300469; ENST00000357156; ENST00000374846; ENST00000480759; AF165516; AF178431; AK097281; AK294214; AY026513; BC002481; BC007223; OTTHUMT00000078790; OTTHUMT00000078791; OTTHUMT00000078792; OTTHUMT00000078793; uc002xal.3; uc002xao.3; uc010zuk.2; AF132750	chr20
16928794	1.34	0.0062	0.2727	GAS2L1	growth arrest-specific 2 like 1	NM_001278730; NM_006478; NM_152236; XM_011529824; XM_011529825; ENST00000406549; ENST00000416823; ENST00000428622; ENST00000487341; ENST00000491016; ENST00000610653; ENST00000611648; ENST00000616432; ENST00000618518; ENST00000621062; AK122829; AK301715; BC001782; BC007624; BC011047; OTTHUMT00000321364; OTTHUMT00000321365; OTTHUMT00000321366; OTTHUMT00000321367; OTTHUMT00000321368; OTTHUMT00000321…	chr22
16858210	1.34	0.0062	0.2738	SLC44A2	solute carrier family 44 (choline transporter), member 2	NM_001145056; NM_020428; XM_005259997; XM_005259999; ENST00000335757; ENST00000407327; ENST00000586078; ENST00000586549; ENST00000588214; ENST00000588393; ENST00000588409; ENST00000588465; ENST00000588688; ENST00000589561; ENST00000590382; ENST00000590475; ENST00000590857; ENST00000591194; ENST00000592293; AK294118; BC040556; OTTHUMT00000452042; OTTHUMT00000452043; OTTHUMT00000452044; OTTHUMT0000…	chr19
17068376	1.35	0.0062	0.274	GOLGA7	golgin A7	NM_001002296; NM_001174124; NM_016099; ENST00000357743; ENST00000405786; ENST00000518270; ENST00000520817; ENST00000521417; ENST00000523128; ENST00000523420; AB104615; AK026613; BC012032; OTTHUMT00000377137; OTTHUMT00000377138; OTTHUMT00000377141; OTTHUMT00000377142; OTTHUMT00000377143; OTTHUMT00000377144; uc003xnu.3; uc003xnw.3; uc022auf.1	chr8
17059974	1.15	0.0062	0.274	SLC25A13	solute carrier family 25 (aspartate/glutamate carrier), member 13	NM_001160210; NM_014251; NR_027662; XM_006715831; XM_011515727; XM_011515728; ENST00000265631; ENST00000416240; ENST00000472162; ENST00000484495; ENST00000487710; ENST00000490072; ENST00000492869; ENST00000494085; AF118838; AK294629; BC006566; OTTHUMT00000059395; OTTHUMT00000333610; OTTHUMT00000333611; OTTHUMT00000334081; OTTHUMT00000334082; OTTHUMT00000334083; OTTHUMT00000334084; uc003uof.4; uc0…	chr7
16809346	1.3	0.0063	0.274	LEO1	LEO1 homolog, Paf1/RNA polymerase II complex component	NM_001286430; NM_138792; XM_011521211; ENST00000299601; ENST00000315141; ENST00000558949; AK297972; AY302186; BC018147; OTTHUMT00000254791; OTTHUMT00000419020; OTTHUMT00000419021; uc002abo.3; uc010bfd.3	chr15
16986961	1.15	0.0062	0.274				chr5
17050224	1.22	0.0063	0.274	BCAP29	B-cell receptor-associated protein 29	NM_001008405; NM_018844; NR_027830; XM_006716051; XM_011516406; XM_011516407; XM_011516408; XM_011516409; ENST00000005259; ENST00000379117; ENST00000379119; ENST00000421217; ENST00000436699; ENST00000442065; ENST00000445771; ENST00000457837; ENST00000465919; ENST00000466094; ENST00000473124; ENST00000479917; ENST00000482371; ENST00000486326; ENST00000490060; ENST00000491150; ENST00000494086; AF12…	chr7
16672353	-1.27	0.0063	0.2744	OR10R2	olfactory receptor, family 10, subfamily R, member 2	NM_001004472; ENST00000368152; OTTHUMT00000051847; uc010pik.2	chr1
16698136	1.43	0.0064	0.2744	CYB5R1	cytochrome b5 reductase 1	NM_016243; ENST00000367249; ENST00000446185; ENST00000473599; ENST00000478009; ENST00000482572; ENST00000483915; ENST00000497655; AF087912; AF091084; AF093822; AF125533; AF169481; AK123705; AK295902; AY359026; BC018732; BC127945; OTTHUMT00000099155; OTTHUMT00000100115; OTTHUMT00000100116; OTTHUMT00000100117; OTTHUMT00000100118; OTTHUMT00000100119; OTTHUMT00000100120; uc001gyt.2; uc010pqe.1	chr1
16701599	-1.22	0.0064	0.2744	OR11L1	olfactory receptor, family 11, subfamily L, member 1	NM_001001959; ENST00000355784; OTTHUMT00000096850; uc001idn.1; BC140753	chr1
16701975	1.28	0.0064	0.2744	AKR1C1	aldo-keto reductase family 1, member C1	ENST00000380859; ENST00000380872; ENST00000476100; ENST00000477661; BC040210; OTTHUMT00000046523; OTTHUMT00000046524; OTTHUMT00000046526; OTTHUMT00000046527; uc001iho.3; uc009xhx.2	chr10
16714965	1.29	0.0064	0.2744	RUFY2	RUN and FYVE domain containing 2	NM_001042417; NM_001278225; NM_017987; NR_103475; NR_103476; XM_005269953; XM_005269955; XM_005269956; XM_005269957; XM_005269959; XM_005269960; XM_006717911; XM_011539942; XM_011539943; XR_246097; XR_945784; ENST00000265865; ENST00000342616; ENST00000388768; ENST00000399200; ENST00000454950; ENST00000463210; ENST00000466187; ENST00000466493; ENST00000472394; ENST00000473398; ENST00000484083; ENS…	chr10
16715791	1.19	0.0063	0.2744				chr10
16752322	1.14	0.0063	0.2744	RAB5B	RAB5B, member RAS oncogene family	NM_001252036; NM_001252037; NM_002868; XM_005269051; XM_005269052; ENST00000360299; ENST00000448789; ENST00000546810; ENST00000548068; ENST00000549034; ENST00000549505; ENST00000549915; ENST00000550283; ENST00000551459; ENST00000553116; ENST00000628569; AF267863; AF498937; AK292597; AK296517; BC032740; BC050558; BC056422; BC065298; BX537408; CR536482; CR541690; OTTHUMT00000405395; OTTHUMT00000405…	chr12
16771797	1.75	0.0063	0.2744	HCAR2	hydroxycarboxylic acid receptor 2	NM_177551; ENST00000328880; AK290915; AY148884; BC027965; BC056419; OTTHUMT00000370202; uc001ucx.1	chr12
16782112	-1.94	0.0063	0.2744	TRAJ5	T cell receptor alpha joining 5	OTTHUMT00000410993	chr14
16790362	-1.58	0.0064	0.2744	SNORD8	small nucleolar RNA, C/D box 8	NR_002916; ENST00000363915; uc001wau.1	chr14
16801624	-1.17	0.0064	0.2744				chr15
16809971	1.31	0.0063	0.2744	MYO1E	myosin IE	NM_004998; ENST00000288235; ENST00000558182; ENST00000558571; ENST00000558646; ENST00000558814; ENST00000559269; ENST00000559412; ENST00000559489; ENST00000560642; ENST00000560749; AB290177; AK291688; BC098392; OTTHUMT00000416024; OTTHUMT00000416025; OTTHUMT00000416026; OTTHUMT00000416027; OTTHUMT00000416028; OTTHUMT00000416029; OTTHUMT00000416030; OTTHUMT00000416031; OTTHUMT00000416032; OTTHUMT0…	chr15
16823146	-1.17	0.0063	0.2744	CEMP1	cementum protein 1	NM_001048212; ENST00000565480; ENST00000567119; AY584596; BC146925; BC146926; OTTHUMT00000435686; OTTHUMT00000435687; uc002cqr.3	chr16
16832049	1.39	0.0064	0.2744	EPN2	epsin 2	NM_001102664; NM_014964; NM_148921; ENST00000314728; ENST00000347697; ENST00000395618; ENST00000395620; ENST00000395626; ENST00000395628; ENST00000494192; ENST00000495155; ENST00000571254; ENST00000572627; ENST00000575595; ENST00000577195; ENST00000577692; ENST00000580579; ENST00000581024; ENST00000582015; ENST00000582234; ENST00000582659; ENST00000582969; ENST00000583197; ENST00000584150; ENST00…	chr17
16832071	1.2	0.0063	0.2744	MAPK7	mitogen-activated protein kinase 7	NM_002749; NM_139032; NM_139033; NM_139034; XM_005256719; XM_006721557; XM_006721558; XM_006721559; XM_011523957; ENST00000299612; ENST00000308406; ENST00000395602; ENST00000395604; ENST00000443215; ENST00000482850; ENST00000486905; ENST00000490660; ENST00000570306; ENST00000571657; ENST00000572716; ENST00000572853; ENST00000572968; ENST00000573417; ENST00000573466; ENST00000579284; ENST000005812…	chr17
16850294	1.6	0.0064	0.2744	ZNF750	zinc finger protein 750	NM_024702; ENST00000269394; ENST00000572562; AK301690; BC109036; BC109037; OTTHUMT00000439074; OTTHUMT00000439075; uc002kga.3	chr17
16871915	1.27	0.0064	0.2744	PPP1R14A	protein phosphatase 1, regulatory (inhibitor) subunit 14A	NM_001243947; NM_033256; ENST00000301242; ENST00000347262; ENST00000587515; ENST00000591291; ENST00000591585; AB056508; AB056509; AF123763; AY050670; BC021089; OTTHUMT00000458161; OTTHUMT00000458162; OTTHUMT00000458163; OTTHUMT00000458164; OTTHUMT00000458165; uc002ohq.3; uc010efv.3	chr19
16898617	1.27	0.0063	0.2744	AAK1	AP2 associated kinase 1	NM_014911; ENST00000406297; ENST00000409068; ENST00000409085; ENST00000461002; ENST00000470281; ENST00000471775; ENST00000489327; ENST00000492192; ENST00000495239; ENST00000495836; ENST00000606389; ENST00000623317; ENST00000624900; AB028971; BC002695; BC090950; BC104842; BC111965; BC143710; OTTHUMT00000251847; OTTHUMT00000327273; OTTHUMT00000327344; OTTHUMT00000327346; OTTHUMT00000327347; OTTHUMT…	chr2
16953592	-1.2	0.0063	0.2744	TMEM89	transmembrane protein 89	NM_001008269; ENST00000330862; BC133034; BC133036; OTTHUMT00000345046; uc011bbo.2	chr3
17058314	1.5	0.0063	0.2744	MIR3914-1	microRNA 3914-1	NR_037477; uc022afh.1	chr7
17089144	-1.13	0.0063	0.2744				chr9
17093122	1.19	0.0064	0.2744	NDUFB6	NADH dehydrogenase (ubiquinone) 1 beta subcomplex, 6, 17kDa	NM_001199987; NM_002493; NM_182739; ENST00000350021; ENST00000366466; ENST00000379847; AF035840; AK092649; AK289702; BC016708; BC029247; CR456920; OTTHUMT00000052001; OTTHUMT00000052002; uc003zre.2; uc003zrf.2; uc022bfg.1	chr9
17096580	1.31	0.0064	0.2744	ERP44	endoplasmic reticulum protein 44	NM_015051; ENST00000262455; AY359048; BC005374; BX648519; OTTHUMT00000053402; uc004bam.3; uc010msy.3	chr9
17098118	-1.29	0.0064	0.2744	OR1N1	olfactory receptor, family 1, subfamily N, member 1	NM_012363; ENST00000304880; ENST00000619659; OTTHUMT00000053938; uc004bmn.1	chr9
17120718	1.11	0.0063	0.2744				TCONS_l2_00005686
17121166	-1.22	0.0064	0.2744				TCONS_l2_00008533
17123768	1.12	0.0063	0.2744				TCONS_l2_00021411
16888403	1.31	0.0064	0.2744				chr2
16718317	1.27	0.0065	0.2748	XPNPEP1	X-prolyl aminopeptidase (aminopeptidase P) 1, soluble	NM_001167604; NM_020383; NR_030724; XM_011540129; XM_011540130; XM_011540131; XM_011540132; XM_011540133; XM_011540134; XM_011540135; XM_011540136; XM_011540137; XM_011540138; XR_945811; ENST00000322238; ENST00000369658; ENST00000369683; ENST00000403138; ENST00000423625; ENST00000430337; ENST00000443078; ENST00000451592; ENST00000460055; ENST00000460523; ENST00000472336; ENST00000475123; ENST0000…	chr10
16859554	1.31	0.0064	0.2748	PGLS	6-phosphogluconolactonase	NM_012088; XM_011527897; ENST00000252603; ENST00000594761; ENST00000595782; ENST00000596799; ENST00000598811; ENST00000600923; AF091091; BC014006; GQ472229; OTTHUMT00000464154; OTTHUMT00000464155; OTTHUMT00000464156; OTTHUMT00000464157; OTTHUMT00000464158; OTTHUMT00000464159; uc002ngw.3	chr19
16928861	1.24	0.0064	0.2748	UQCR10	ubiquinol-cytochrome c reductase, complex III subunit X	NM_001003684; NM_013387; ENST00000330029; ENST00000401406; ENST00000616603; AB028598; AF112217; BC005402; BC015971; OTTHUMT00000322081; OTTHUMT00000322082; uc003agp.1; uc003agq.1	chr22
17024308	-1.24	0.0064	0.2748				chr6
16909739	-1.28	0.0065	0.275				chr2
16684990	-1.26	0.0065	0.2752				chr1
16704375	-1.21	0.0065	0.2752	ALOX5	arachidonate 5-lipoxygenase	NM_000698; NM_001256153; NM_001256154; XM_011539564; XM_011546981; ENST00000374391; ENST00000475300; ENST00000481117; ENST00000483623; ENST00000493336; ENST00000498461; ENST00000542434; ENST00000610656; ENST00000612275; ENST00000612635; ENST00000616521; ENST00000617751; ENST00000622021; ENST00000622032; ENST00000622238; ENST00000622781; AB208946; AK225603; BC130332; BC132677; BC143985; HM592258; …	chr10
16679941	1.32	0.0065	0.2753	LOC100133331	uncharacterized LOC100133331	NR_028327; uc001abe.4; uc002khh.3; uc009vjm.3	chr1
16901616	1.12	0.0065	0.2755				chr2
17043228	1.46	0.0065	0.2758				chr7
16697654	-1.21	0.0065	0.2761	MIR181A1HG	MIR181A1 host gene	NR_040073; EF413001; uc021pgz.1	chr1
16745380	1.31	0.0066	0.2761	PVRL1	poliovirus receptor-related 1 (herpesvirus entry mediator C)	NM_002855; NM_203285; NM_203286; ENST00000264025; ENST00000340882; ENST00000341398; ENST00000524429; ENST00000524510; ENST00000531468; ENST00000532197; AF060231; AF110314; AY029539; BC104948; BC113471; OTTHUMT00000388229; OTTHUMT00000388230; OTTHUMT00000388231; OTTHUMT00000388232; OTTHUMT00000388233; OTTHUMT00000388234; OTTHUMT00000388235; uc001pwu.1; uc001pwv.3; uc001pww.3	chr11
16797738	-1.2	0.0066	0.2761	GOLGA6L1; GOLGA6L22	golgin A6 family-like 1; golgin A6 family-like 22	NM_001001413; NM_001271664; OTTHUMT00000415942; OTTHUMT00000483717; OTTHUMT00000483820; uc010tzx.1	chr15
16819430	1.31	0.0065	0.2761	CPNE2	copine II	NM_152727; XR_933248; ENST00000290776; ENST00000535318; ENST00000565766; ENST00000565874; ENST00000565951; ENST00000566042; ENST00000566910; ENST00000567487; AF492484; AK094867; AK126138; AK292269; BC053658; OTTHUMT00000257347; OTTHUMT00000432986; OTTHUMT00000432987; OTTHUMT00000432988; OTTHUMT00000433016; OTTHUMT00000433017; OTTHUMT00000433018; OTTHUMT00000433019; uc002eks.2; uc002ekt.1; uc010cc…	chr16
16851305	-1.17	0.0066	0.2761	LOC105372009	uncharacterized LOC105372009	XR_918811; XR_918812; XR_918813; XR_918814; XR_935182; XR_935183; XR_935184; XR_935185	chr18
16874360	-1.19	0.0065	0.2761	TSKS	testis-specific serine kinase substrate	NM_021733; XM_005259130; XM_011527201; XM_011527202; XM_011527203; ENST00000246801; ENST00000358830; ENST00000599325; AF411384; BC058862; OTTHUMT00000465794; OTTHUMT00000465795; OTTHUMT00000465804; uc002ppm.3	chr19
16880251	1.26	0.0065	0.2761				chr2
16883568	1.44	0.0066	0.2761	MAP4K4	mitogen-activated protein kinase kinase kinase kinase 4	NM_001242559; NM_001242560; NM_004834; NM_145686; NM_145687; XM_005264044; XM_005264045; XM_005264046; XM_005264047; XM_005264048; XM_005264049; XM_005264050; XM_005264052; XM_005264053; XM_005264054; XM_005264055; XM_005264056; XM_005264057; XM_005264058; XM_005264059; XM_005264060; XM_005264062; XM_005264063; XM_005264064; XM_005264065; XM_005264066; XM_005264068; XM_005264069; XM_005264071; XM…	chr2
16955795	-1.17	0.0066	0.2761	LINC00994	long intergenic non-protein coding RNA 994	NR_033978; ENST00000485805	chr3
16973576	-1.15	0.0066	0.2761	FAM53A	family with sequence similarity 53, member A	XM_005247948; XM_011513402; XM_011513403; XM_011513404; XM_011513405; XR_924913	chr4
16980043	-1.29	0.0066	0.2761				chr4
16994803	-1.24	0.0066	0.2761	LOC105374694	uncharacterized LOC105374694	XR_925868; XR_925869; XR_925871; XR_952775; XR_952776; XR_952778	chr5
16995301	1.18	0.0066	0.2761	RANBP3L	RAN binding protein 3-like	NM_001161429; NM_145000; XM_006714452; XM_006714453; XM_006714454; XM_006714455; ENST00000296604; ENST00000502994; ENST00000505865; ENST00000515759; AK058151; AK302947; BC047660; OTTHUMT00000253773; OTTHUMT00000367549; OTTHUMT00000367550; OTTHUMT00000367551; uc003jkh.3; uc011cow.2	chr5
17002034	-1.22	0.0066	0.2761	SAP30L-AS1	SAP30L antisense RNA 1 (head to head)	NR_037897; uc003lvi.3; AK095428	chr5
17043651	1.54	0.0066	0.2761				chr7
17070094	-1.25	0.0066	0.2761				chr8
17107520	1.2	0.0066	0.2761	FMR1	fragile X mental retardation 1	NM_001185075; NM_001185076; NM_001185081; NM_001185082; NM_002024; NR_033699; NR_033700; ENST00000218200; ENST00000334557; ENST00000370470; ENST00000370471; ENST00000370475; ENST00000370477; ENST00000439526; ENST00000440235; ENST00000463120; ENST00000475038; ENST00000478848; ENST00000492846; ENST00000495717; ENST00000616382; ENST00000616614; ENST00000620828; ENST00000621447; ENST00000621453; ENST…	chrX
17119690	-1.25	0.0066	0.2761				tc5295013
16695727	-1.26	0.0067	0.2764				chr1
16808550	1.33	0.0066	0.2764				chr15
16829369	1.26	0.0067	0.2764	FANCA	Fanconi anemia complementation group A	NM_000135; NM_001018112; NM_001286167; XM_005256294; XM_011522945; XM_011522946; XM_011522947; XM_011522948; XR_933244; XR_933245; XR_933246; XR_933247; ENST00000305699; ENST00000389301; ENST00000389302; ENST00000534992; ENST00000543736; ENST00000561660; ENST00000561667; ENST00000561722; ENST00000562424; ENST00000563318; ENST00000563510; ENST00000563513; ENST00000563673; ENST00000563767; ENST0000…	chr16
16867427	-1.17	0.0067	0.2764	ARRDC5	arrestin domain containing 5	NM_001080523; XM_005259616; XM_011528179; XM_011528180; XM_011528181; XM_011528182; ENST00000381781; OTTHUMT00000450443; uc002mbm.3	chr19
16892907	-1.25	0.0066	0.2764	PRLH	prolactin releasing hormone	NM_015893; ENST00000165524; AB015419; BC069081; BC069284; OTTHUMT00000257081; uc010znl.2	chr2
16906263	-1.41	0.0067	0.2764				chr2
17008196	1.34	0.0067	0.2764	ZFAND3	zinc finger, AN1-type domain 3	NM_021943; XM_005249269; XM_006715155; XM_011514790; ENST00000287218; ENST00000373389; ENST00000373391; ENST00000440482; ENST00000463847; ENST00000474522; BC031481; OTTHUMT00000040424; OTTHUMT00000040425; OTTHUMT00000040427; OTTHUMT00000357639; OTTHUMT00000357640; OTTHUMT00000357641; uc003onx.3; ENST00000469208; OTTHUMT00000040426	chr6
17084161	-1.23	0.0067	0.2764				chr9
16735952	1.33	0.0067	0.2769	BTBD10	BTB (POZ) domain containing 10	NM_001297741; NM_001297742; NM_032320; XM_005253165; XM_006718345; XM_011520404; ENST00000278174; ENST00000525108; ENST00000525661; ENST00000525864; ENST00000526841; ENST00000527102; ENST00000527858; ENST00000528120; ENST00000529708; ENST00000530907; ENST00000532261; AF329102; AK292392; AK294259; AK294768; AK298226; AK316163; AY221959; BC005071; BC017072; OTTHUMT00000386200; OTTHUMT00000386201; O…	chr11
16889927	-1.78	0.0067	0.2769				chr2
17015647	-1.25	0.0067	0.2771	ERVFRD-1	endogenous retrovirus group FRD, member 1	NM_207582; ENST00000472091; ENST00000542862; AY358244; BC068585; OTTHUMT00000353776; uc003mzt.3	chr6
17009399	1.36	0.0067	0.2777	CD2AP	CD2-associated protein	NM_012120; XM_005248976; XM_005248977; XM_011514449; ENST00000359314; ENST00000463175; ENST00000477159; ENST00000479857; ENST00000486693; AF146277; AF164377; BC069444; OTTHUMT00000040817; OTTHUMT00000040818; OTTHUMT00000314437; OTTHUMT00000314438; OTTHUMT00000314439; uc003oyw.3	chr6
16752021	1.15	0.0067	0.2783	COPZ1	coatomer protein complex subunit zeta 1	NM_001271734; NM_001271735; NM_001271736; NM_016057; NR_073424; XM_011538029; ENST00000262061; ENST00000455864; ENST00000548076; ENST00000548281; ENST00000548753; ENST00000549043; ENST00000549116; ENST00000550027; ENST00000550171; ENST00000550713; ENST00000551412; ENST00000551779; ENST00000551962; ENST00000552218; ENST00000552362; ENST00000552848; ENST00000553009; ENST00000553231; AB047848; AF086…	chr12
16770786	1.27	0.0068	0.2792				chr12
16942450	-1.17	0.0068	0.2793	ADAMTS9-AS1	ADAMTS9 antisense RNA 1	NR_110150; NR_110151; ENST00000466225; ENST00000470447; ENST00000471990; ENST00000474313; ENST00000480831; ENST00000493124; ENST00000594810; ENST00000597944; ENST00000625328; ENST00000625396; ENST00000625433; ENST00000625636; ENST00000625832; ENST00000626014; ENST00000627227; ENST00000628461; ENST00000630336; ENST00000631269; ENST00000626280	chr3
16797421	-1.16	0.0068	0.2795				chr14
16828705	1.37	0.0068	0.2795	MPHOSPH6	M-phase phosphoprotein 6	NM_005792; XM_011522808; ENST00000258169; ENST00000563100; ENST00000563504; ENST00000566748; ENST00000567729; ENST00000568016; ENST00000569021; ENST00000569599; BC005242; BC011020; BC031017; OTTHUMT00000269058; OTTHUMT00000432568; OTTHUMT00000432569; OTTHUMT00000432570; OTTHUMT00000432571; OTTHUMT00000432572; OTTHUMT00000432573; OTTHUMT00000432574; uc002fgw.3	chr16
17124692	1.29	0.0068	0.2795				TCONS_l2_00026452
17050578	1.22	0.0068	0.2802	CAV1	caveolin 1	NM_001172895; NM_001172896; NM_001172897; NM_001753; ENST00000341049; ENST00000393467; ENST00000393468; ENST00000393470; ENST00000405348; ENST00000451122; ENST00000456473; ENST00000489856; ENST00000614113; AB451284; AK290871; AY762103; BC009685; BC082246; BT007143; OTTHUMT00000059734; OTTHUMT00000141423; OTTHUMT00000141424; OTTHUMT00000141425; OTTHUMT00000315775; OTTHUMT00000316596; OTTHUMT000003…	chr7
17124894	1.15	0.0068	0.2802				TCONS_l2_00027391
16682487	1.69	0.0069	0.2807	IFFO2	intermediate filament family orphan 2	NM_001136265; XM_011540630; XM_011540631; ENST00000355609; ENST00000416166; ENST00000455833; BC063709; OTTHUMT00000007099; OTTHUMT00000007100; OTTHUMT00000393306; uc001bbd.2	chr1
16979917	1.01	0.0069	0.2807	SLC7A11	solute carrier family 7 (anionic amino acid transporter light chain, xc- system), member 11	NM_014331; XM_011531800; XM_011531801; XM_011531802; XM_011531803; XM_011531804; XM_011531805; ENST00000280612; ENST00000509248; AB026891; AB040875; AF200708; AF252872; AK290359; BC012087; OTTHUMT00000257251; OTTHUMT00000364387; uc021xrw.1	chr4
16666224	-1.14	0.0069	0.2811	LHX8	LIM homeobox 8	NM_001001933; NM_001256114; XM_011541477; ENST00000294638; ENST00000356261; ENST00000607240; AK094667; BC040321; OTTHUMT00000026700; OTTHUMT00000026701; OTTHUMT00000470320; uc001dgo.3; uc001dgq.3	chr1
16808719	-1.15	0.0069	0.2813				chr15
16946280	-1.14	0.0069	0.2813	CLSTN2	calsyntenin 2	NM_022131; ENST00000458420; ENST00000511524; ENST00000620185; AK096432; AY753303; BC103496; BC103506; BC104485; OTTHUMT00000359393; OTTHUMT00000359396; uc003etm.2; uc003etn.3	chr3
16694506	1.16	0.0069	0.2819	GLMP	glycosylated lysosomal membrane protein	NM_001256604; NM_001256605; NM_001256608; NM_001256609; NM_144580; XM_011509117; XR_426762; ENST00000362007; ENST00000368264; ENST00000461597; ENST00000472870; ENST00000476177; ENST00000479084; ENST00000480968; ENST00000481050; ENST00000482579; ENST00000484214; ENST00000497831; ENST00000497955; ENST00000612353; ENST00000614643; ENST00000622703; AK296157; AY358450; BC018757	chr1
16747612	1.25	0.007	0.2819	C12orf57	chromosome 12 open reading frame 57	NM_001301834; NM_001301836; NM_001301837; NM_001301838; NM_138425; NR_126035; ENST00000229281; ENST00000537087; ENST00000538392; ENST00000540506; ENST00000542222; ENST00000544681; ENST00000545581; BC009925; OTTHUMT00000401954; OTTHUMT00000401955; OTTHUMT00000401956; OTTHUMT00000401957; OTTHUMT00000401958; OTTHUMT00000401959; OTTHUMT00000401960; uc001qrz.3	chr12
16821021	1.57	0.007	0.2819	PSMD7	proteasome 26S subunit, non-ATPase 7	NM_002811; ENST00000219313; ENST00000563150; ENST00000566015; ENST00000567958; ENST00000568615; ENST00000568717; AK301996; BC000338; BC012606; D50063; OTTHUMT00000269010; OTTHUMT00000434671; OTTHUMT00000434672; OTTHUMT00000434673; OTTHUMT00000434674; OTTHUMT00000434675; uc002fcq.3; uc010vmr.2	chr16
16826367	1.26	0.0069	0.2819	N4BP1	NEDD4 binding protein 1	NM_153029; XM_005256262; XM_011523482; ENST00000262384; ENST00000564124; ENST00000565423; ENST00000565638; ENST00000569027; BC152472; OTTHUMT00000429920; OTTHUMT00000429921; OTTHUMT00000429922; OTTHUMT00000429923; OTTHUMT00000429924; uc002efp.3	chr16
16832499	1.56	0.0069	0.2819	FOXN1	forkhead box N1	NM_003593; XM_005258046; XM_011525354; XM_011525355; XM_011525356; XM_011525357; XM_011525358; XM_011525359; XM_011525360; XM_011525361; XM_011525362; XM_011525363; XM_011525364; XM_011525365; XM_011525366; XM_011525367; XM_011525368; XM_011525369; XM_011525370; ENST00000226247; ENST00000577936; ENST00000579795; AF086453; OTTHUMT00000255832; OTTHUMT00000445708; OTTHUMT00000445709; uc002hbj.3; uc0…	chr17
16858647	-1.22	0.0069	0.2819	LOC105372276	uncharacterized LOC105372276	XR_919387; XR_936333	chr19
16869725	-1.16	0.007	0.2819	SLC1A6	solute carrier family 1 (high affinity aspartate/glutamate transporter), member 6	NM_001272087; NM_001272088; NM_005071; NR_073589; XM_006722842; XM_006722843; XM_006722844; ENST00000221742; ENST00000430939; ENST00000544886; ENST00000595863; ENST00000596697; ENST00000597262; ENST00000598504; ENST00000599636; ENST00000600144; ENST00000601761; AB209199; AK302380; BC028721; BC040604; OTTHUMT00000466282; OTTHUMT00000466283; OTTHUMT00000466284; OTTHUMT00000466285; OTTHUMT0000046628…	chr19
16881557	-1.21	0.0069	0.2819	C2orf78	chromosome 2 open reading frame 78	NM_001080474; XM_005264302; ENST00000409561; OTTHUMT00000328083; uc002sjr.1	chr2
16944432	-1.16	0.007	0.2819	MAATS1	MYCBP-associated, testis expressed 1	NM_033364; XM_011513275; XM_011513276; XM_011513277; XM_011513278; XR_924210; XR_924211; ENST00000273390; ENST00000461322; ENST00000463700; ENST00000468630; ENST00000469659; ENST00000470948; ENST00000475093; ENST00000475543; ENST00000482573; ENST00000482927; ENST00000482995; ENST00000483134; ENST00000488533; ENST00000496010; ENST00000498167; AB063296; AB063297; AB063298; AF497717; AK289914; AK294…	chr3
17012100	-1.1	0.007	0.2819	PLN	phospholamban	NM_002667; ENST00000357525; BC005269; M60411; M63603; OTTHUMT00000041993; uc003pye.3	chr6
17085414	-1.19	0.0069	0.2819	LOC105379811	uncharacterized LOC105379811	XR_958104	chr9
16852179	-1.2	0.007	0.2822	SLC14A1	solute carrier family 14 (urea transporter), member 1 (Kidd blood group)	NM_001128588; NM_001146036; NM_001146037; NM_001308278; NM_001308279; NM_015865; XM_005258329; XM_005258333; XM_006722526; XM_011526141; XM_011526142; XM_011526143; XM_011526144; ENST00000321925; ENST00000402943; ENST00000415427; ENST00000436407; ENST00000502059; ENST00000535474; ENST00000586056; ENST00000586142; ENST00000586854; ENST00000586951; ENST00000587601; ENST00000588179; ENST00000589322;…	chr18
16821139	1.32	0.007	0.2822	MON1B	MON1 secretory trafficking family member B	NM_001286639; NM_001286640; NM_014940; ENST00000248248; ENST00000439557; ENST00000545553; ENST00000563279; ENST00000563612; ENST00000564006; ENST00000566455; ENST00000566963; ENST00000567291; ENST00000569610; AB020679; AF442486; AK128411; AK293392; AK296467; BC024277; OTTHUMT00000269036; OTTHUMT00000433879; OTTHUMT00000433880; OTTHUMT00000433881; OTTHUMT00000433882; OTTHUMT00000433884; OTTHUMT000…	chr16
16979698	1.2	0.007	0.2824	PGRMC2	progesterone receptor membrane component 2	NM_006320; XM_011531533; ENST00000296425; ENST00000394276; ENST00000503588; ENST00000503872; ENST00000509070; ENST00000512483; ENST00000520121; ENST00000613358; AK094949; BC016692; BC092478; OTTHUMT00000257172; OTTHUMT00000361358; OTTHUMT00000361359; OTTHUMT00000361360; OTTHUMT00000361361; OTTHUMT00000361362; OTTHUMT00000470697; uc003igg.3	chr4
16658607	-1.03	0.007	0.2825				chr1
16670272	-1.2	0.007	0.2835	LOC105371196; LOC105371214	uncharacterized LOC105371196; uncharacterized LOC105371214	XR_917143; XR_917186	chr1
17125230	1.21	0.007	0.2835				TCONS_l2_00029300
16827698	1.16	0.0071	0.2838				chr16
16820483	1.27	0.0071	0.2839	CDH3	cadherin 3, type 1, P-cadherin (placental)	XM_011522800; ENST00000569080; OTTHUMT00000433755	chr16
16734971	-2.21	0.0071	0.2842	OR56A4	olfactory receptor, family 56, subfamily A, member 4	NM_001005179; ENST00000330728; BC136986; OTTHUMT00000383756; uc010qzv.2	chr11
16847251	1.15	0.0071	0.2842	MIR301A	microRNA 301a	NR_029842; ENST00000385261; uc010wod.1	chr17
16918656	1.06	0.0071	0.2842				chr20
17025046	1.06	0.0071	0.2842	CNKSR3	CNKSR family member 3	NM_173515; XM_011535485; ENST00000424998; ENST00000433165; ENST00000454664; ENST00000479339; ENST00000607772; ENST00000616478; AY328891; AY328892; AY328893; AY328894; BC060761; OTTHUMT00000042792; OTTHUMT00000042793; OTTHUMT00000042794; OTTHUMT00000348630; OTTHUMT00000348631; uc003qpy.3	chr6
16695205	1.3	0.0071	0.2853	TAGLN2	transgelin 2	NM_001277223; NM_001277224; NM_003564; ENST00000320307; ENST00000368096; ENST00000368097; ENST00000397334; ENST00000478033; AK291562; AK298654; AY007127; BC009357; CR542126; CR542136; GU727636; OTTHUMT00000059105; OTTHUMT00000059106; OTTHUMT00000059107; OTTHUMT00000059108; OTTHUMT00000097640; BC002616	chr1
16828696	1.13	0.0071	0.2857	SDR42E1	short chain dehydrogenase/reductase family 42E, member 1	NM_145168; XM_005256257; XM_011523470; XM_011523471; XM_011523472; ENST00000328945; ENST00000532128; ENST00000534209; AF161368; BC019670; OTTHUMT00000388081; OTTHUMT00000388083; OTTHUMT00000388084; uc002fgu.3	chr16
16870269	-1.12	0.0072	0.2858	INSL3	insulin-like 3 (Leydig cell)	NM_001265587; NM_005543; ENST00000317306; ENST00000379695; ENST00000598577; AK302780; AY082014; BC061886; BC071706; BC106721; BC106722; BC107045; OTTHUMT00000466836; OTTHUMT00000466837; OTTHUMT00000466838	chr19
16966173	1.35	0.0072	0.2858	UBE2K	ubiquitin conjugating enzyme E2K	NM_001111112; NM_001111113; NM_001312646; NM_001312647; NM_001312648; NM_005339; ENST00000261427; ENST00000438068; ENST00000445950; ENST00000503368; ENST00000510719; ENST00000510934; ENST00000513231; AB022435; AB022436; AK291454; AK295846; BC022804; BC050600; OTTHUMT00000361061; OTTHUMT00000361062; OTTHUMT00000361063; OTTHUMT00000361064; OTTHUMT00000361065; OTTHUMT00000361066; OTTHUMT00000361067;…	chr4
16882050	1.18	0.0072	0.2863				chr2
16692802	1.19	0.0072	0.2863				chr1
16817254	1.27	0.0072	0.2863	IL4R	interleukin 4 receptor	NM_000418; NM_001257406; NM_001257407; NM_001257997; XM_005255308; XM_006721043; XM_011545825; XM_011545826; XM_011545827; XM_011545828; XM_011545829; XM_011545830; XM_011545831; XM_011545832; XM_011545833; XM_011545834; ENST00000170630; ENST00000395762; ENST00000543915; ENST00000561742; ENST00000561946; ENST00000562142; ENST00000563002; ENST00000563787; ENST00000563886; ENST00000563926; ENST0000…	chr16
17113725	1.18	0.0072	0.2863	LAMP2	lysosomal-associated membrane protein 2	NM_001122606; NM_002294; NM_013995; ENST00000200639; ENST00000371335; ENST00000434600; ENST00000486593; AK291090; AK293931; AK295038; AK304405; AY561849; BC002965; J04183; OTTHUMT00000058099; OTTHUMT00000058100; OTTHUMT00000058101; OTTHUMT00000058102; U36336; uc004ess.4; uc004est.4; uc010nqp.1; uc011mtz.2; uc011mua.1	chrX
16880810	1.15	0.0072	0.2865	LOC729348	uncharacterized LOC729348	NR_130931; ENST00000428647; BC041424	chr2
16747112	1.23	0.0072	0.2867	KCNA6; GALNT8	potassium channel, voltage gated shaker related subfamily A, member 6; polypeptide N-acetylgalactosaminyltransferase 8	NM_002235; XM_005253686; XM_011520955; ENST00000280684; BC069355; OTTHUMT00000398908; OTTHUMT00000398909; OTTHUMT00000398918; uc001qng.3	chr12
17034497	1.28	0.0072	0.2867				chr6_mann_hap4
16757225	1.25	0.0073	0.2871	TRAFD1	TRAF-type zinc finger domain containing 1	NM_001143906; NM_006700; ENST00000257604; ENST00000412615; ENST00000547063; ENST00000548092; ENST00000548277; ENST00000549358; ENST00000550051; ENST00000552890; ENST00000552896; AB007447; AK291331; AK295474; BC003553; OTTHUMT00000405214; OTTHUMT00000405215; OTTHUMT00000405216; OTTHUMT00000405217; OTTHUMT00000405218; OTTHUMT00000405219; OTTHUMT00000405220; OTTHUMT00000405221; uc001tto.3; uc001ttp.…	chr12
16766294	1.12	0.0073	0.2871	NACA	nascent polypeptide-associated complex alpha subunit	NM_001113202; NM_001113203; NR_045277; XM_006719412; XM_006719413; XM_006719414; XM_006719418; XM_006719419; XM_006719420; XM_006719421; XM_011538389; ENST00000356769; ENST00000393891; ENST00000454682; ENST00000546392; ENST00000546410; ENST00000546917; ENST00000548084; ENST00000548386; ENST00000549259; ENST00000549855; ENST00000550343; ENST00000550920; ENST00000550952; ENST00000552540; AK090650; …	chr12
16770915	1.39	0.0072	0.2871	WSB2	WD repeat and SOCS box containing 2	NM_001278557; NM_001278558; NM_018639; ENST00000315436; ENST00000441406; ENST00000535496; ENST00000536602; ENST00000536738; ENST00000537945; ENST00000540129; ENST00000542726; ENST00000543186; ENST00000543218; ENST00000544233; ENST00000614776; AF163324; AF229181; AK294230; AK295555; AK298513; BC015887; OTTHUMT00000401515; OTTHUMT00000401516; OTTHUMT00000401517; OTTHUMT00000401518; OTTHUMT000004015…	chr12
16808324	-1.71	0.0073	0.2871	PPIP5K1	diphosphoinositol pentakisphosphate kinase 1	uc001zsm.2; uc010bdn.1	chr15
16717623	-2.3	0.0073	0.2874				chr10
16811936	1.3	0.0073	0.2874	SCAPER	S-phase cyclin A-associated protein in the ER	NM_001145923; NM_020843; XM_005254417; XM_005254419; XM_011521648; XM_011521649; XM_011521650; XM_011521651; XM_011521652; XM_011521653; XM_011521654; XM_011521655; XM_011521656; ENST00000303521; ENST00000324767; ENST00000538941; ENST00000562890; ENST00000562948; ENST00000563246; ENST00000563290; ENST00000563688; ENST00000563919; ENST00000564022; ENST00000564177; ENST00000564590; ENST00000564757;…	chr15
16813607	-1.31	0.0073	0.2874				chr15
16900156	-1.81	0.0073	0.2874	IGKV1-5; IGKV2D-28; IGKV2-28; IGKC	immunoglobulin kappa variable 1-5; immunoglobulin kappa variable 2D-28; immunoglobulin kappa variable 2-28; immunoglobulin kappa constant	BC034142; OTTHUMT00000323288; OTTHUMT00000323401; BC073779; BC093097	chr2
17024418	1.25	0.0073	0.2874	SF3B5	splicing factor 3b subunit 5	NM_031287; ENST00000367569; BC000198; OTTHUMT00000042537; uc003qkr.1	chr6
17084363	1.28	0.0073	0.2874	ANXA2P2	annexin A2 pseudogene 2	NR_003573; M62898; OTTHUMT00000052086; uc010mjx.3	chr9
17123726	1.13	0.0073	0.2874				TCONS_l2_00021276
16985094	1.26	0.0073	0.2875	ZSWIM6	zinc finger, SWIM-type containing 6	NM_020928; XM_011543524; ENST00000252744; BX648543; OTTHUMT00000368710; uc003jsr.3	chr5
16800536	1.56	0.0074	0.2887	DUOX1	dual oxidase 1	NM_017434; NM_175940; XM_011521681; XM_011521682; ENST00000321429; ENST00000389037; ENST00000557893; ENST00000558322; ENST00000558446; ENST00000558744; ENST00000558991; ENST00000559219; ENST00000559221; ENST00000559716; ENST00000561166; ENST00000561220; AF213465; AF230495; AK128591; AK290372; AL137592; BC114628; BC114938; OTTHUMT00000416251; OTTHUMT00000416252; OTTHUMT00000416253; OTTHUMT00000416…	chr15
16987634	-1.24	0.0074	0.2887				chr5
16772827	-1.24	0.0074	0.2887				chr12
16784909	1.23	0.0074	0.2887	PPM1A	protein phosphatase, Mg2+/Mn2+ dependent, 1A	NM_021003; NM_177951; NM_177952; XM_005267779; XM_005267781; XM_006720179; XM_011536857; XM_011536858; XM_011536859; XM_011536860; XM_011536861; XM_011536862; XM_011536863; XM_011536864; XM_011536865; XM_011536866; XM_011536867; XM_011536868; XM_011536869; XM_011536870; XM_011536871; XM_011536872; XM_011536873; XM_011536874; XM_011536875; XM_011536876; XM_011536877; XM_011536878; XM_011536879; XM…	chr14
17100858	-1.24	0.0074	0.2887				chrUn_gl000223
16830575	1.7	0.0074	0.2888	SNORD10; EIF4A1	small nucleolar RNA, C/D box 10; eukaryotic translation initiation factor 4A1	NR_002604; ENST00000584901; AK303222; OTTHUMT00000441286; uc002ght.3	chr17
16936191	-1.16	0.0074	0.2888	C22orf34	chromosome 22 open reading frame 34	NM_001289922; NR_110522; NR_110523; XM_011530167; XM_011530168; ENST00000343999; ENST00000400023; ENST00000405854; ENST00000414287; ENST00000416411; ENST00000444628; ENST00000498829; AK126430; BC048207; BC118575; uc003bit.3	chr22
17016338	-1.2	0.0074	0.2888	SLC17A2	solute carrier family 17, member 2	NM_001286123; NM_001286125; NM_005835; XM_005248784; XM_006714949; XM_006714950; XM_006714951; XM_011514227; ENST00000265425; ENST00000360488; ENST00000377850; BC104822; BC112033; OTTHUMT00000040074; OTTHUMT00000040075; U90544; uc003nfl.3; uc011dkb.2; uc011dkc.2	chr6
16706562	-1.16	0.0075	0.2901	LOC642361	uncharacterized LOC642361	NR_029407; ENST00000605920; uc001kbe.2	chr10
16834381	1.41	0.0075	0.2901	TUBG1	tubulin, gamma 1	NM_001070; ENST00000251413; ENST00000588056; ENST00000589688; ENST00000591509; BC000619; BT019931; CR407642; M61764; OTTHUMT00000450548; OTTHUMT00000452321; OTTHUMT00000452322; OTTHUMT00000452323; uc002ian.3	chr17
16964789	1.32	0.0075	0.2901				chr4
17120346	-1.14	0.0074	0.2901				TCONS_l2_00002906
16882801	-1.55	0.0075	0.2904	IGKV3D-7	immunoglobulin kappa variable 3D-7	OTTHUMT00000476805; OTTHUMT00000482723	chr2
16698923	1.32	0.0075	0.2904	IRF6	interferon regulatory factor 6	NM_001206696; NM_006147; ENST00000367021; ENST00000456314; ENST00000464698; ENST00000542854; AF027292; AK296960; BC014852; OTTHUMT00000088827; OTTHUMT00000088828; OTTHUMT00000088829; uc001hhq.2; uc010psm.2	chr1
16759714	1.59	0.0075	0.2904				chr12
16842417	1.65	0.0075	0.2904	KRT16P3	keratin 16 pseudogene 3	NR_029393; ENST00000439127; ENST00000580621; ENST00000584759; OTTHUMT00000253224; OTTHUMT00000443762; OTTHUMT00000443763; uc002gxb.3	chr17
16718232	1.2	0.0075	0.2906	ITPRIP	inositol 1,4,5-trisphosphate receptor interacting protein	NM_001272012; NM_001272013; NM_033397; XM_005270257; ENST00000278071; ENST00000337478; ENST00000358187; ENST00000458723; AY189283; BC040536; BC070108; OTTHUMT00000050204; OTTHUMT00000050205; OTTHUMT00000050206; AY358776	chr10
16681924	-2.01	0.0075	0.2909	PRAMEF14	PRAME family member 14	ENST00000334600; OTTHUMT00000021791; NM_001024661; XM_011542078; ENST00000602491; OTTHUMT00000467580	chr1
16749103	-1.4	0.0075	0.2909				chr12
16751815	1.28	0.0075	0.2909	PRR13	proline rich 13	NM_001005354; NM_018457; ENST00000379786; ENST00000429243; ENST00000546581; ENST00000547368; ENST00000549068; ENST00000549135; ENST00000549581; ENST00000549740; ENST00000549924; ENST00000551003; ENST00000551365; ENST00000552846; BC014257; BC016064; BC066943; OTTHUMT00000407055; OTTHUMT00000407056; OTTHUMT00000407057; OTTHUMT00000407058; OTTHUMT00000407059; OTTHUMT00000407060; OTTHUMT00000407061; …	chr12
16774235	1.35	0.0075	0.2909	SLC25A15; MIR621	solute carrier family 25 (mitochondrial carrier; ornithine transporter) member 15; microRNA 621	NM_014252; NR_030352; ENST00000338625; ENST00000384919; ENST00000417731; ENST00000470509; ENST00000478827; AF112968; AK296862; BC002702; OTTHUMT00000044636; OTTHUMT00000044637; OTTHUMT00000044639; OTTHUMT00000276149; uc001uxn.3; uc010tfb.2; uc021rir.1	chr13
16828903	-1.17	0.0075	0.2909	MIR1910	microRNA 1910	NR_031731; uc021tme.1	chr16
16906184	1.36	0.0075	0.2909	NCKAP1	NCK-associated protein 1	NM_013436; NM_205842; XM_006712200; XM_006712201; ENST00000360982; ENST00000361354; ENST00000477988; ENST00000478449; ENST00000492058; ENST00000493359; ENST00000495619; AB014509; AK292914; BC015025; BT007033; OTTHUMT00000255867; OTTHUMT00000255868; OTTHUMT00000334424; OTTHUMT00000334526; OTTHUMT00000334528; OTTHUMT00000334529; OTTHUMT00000334530; ENST00000471640; OTTHUMT00000334527	chr2
16902863	-1.35	0.0075	0.291				chr2
16897112	1.34	0.0076	0.2913	PREPL	prolyl endopeptidase-like	NM_001042385; NM_001042386; NM_001171603; NM_001171606; NM_001171613; NM_001171617; NM_006036; XM_011533198; XM_011533199; XM_011533200; XM_011533201; XM_011533202; ENST00000260648; ENST00000378511; ENST00000378520; ENST00000409272; ENST00000409411; ENST00000409936; ENST00000409957; ENST00000410081; ENST00000420756; ENST00000425263; ENST00000426481; ENST00000438314; ENST00000444696; ENST000004774…	chr2
16725846	-1.17	0.0076	0.2915	SCGB2A2	secretoglobin, family 2A, member 2	NM_002411; XM_005274005; ENST00000227918; ENST00000525380; AY217100; BC067220; BC128252; BC128402; OTTHUMT00000394860; OTTHUMT00000394861; U33147; uc001ntc.3	chr11
16794064	1.15	0.0076	0.2918	RDH11	retinol dehydrogenase 11 (all-trans/9-cis/11-cis)	NM_001252650; NM_016026; ENST00000381346; ENST00000428130; ENST00000553384; ENST00000553578; ENST00000553816; ENST00000554035; ENST00000554731; ENST00000556692; ENST00000557273; ENST00000557331; ENST00000557726; AB209223; AF151840; AF167438; AF395068; AK289427; AK293355; BC000112; BC011727; BC026274; BC037302; BC051291; CR457180; OTTHUMT00000412257; OTTHUMT00000412259; OTTHUMT00000412260; OTTHUMT…	chr14
16908876	-1.18	0.0076	0.2918	LOC105373889	uncharacterized LOC105373889	XR_923925; XR_923926; XR_933466; XR_933467	chr2
16873684	-1.14	0.0076	0.2919	MIR3191; BBC3	microRNA 3191; BCL2 binding component 3	NR_036159; ENST00000598636; OTTHUMT00000466875; uc021uwl.1	chr19
17126204	1.27	0.0076	0.2925				Beta-globin_transcripts.1
16843602	-1.26	0.0076	0.2927	CCL3L3; CCL3L1	chemokine (C-C motif) ligand 3-like 3; chemokine (C-C motif) ligand 3-like 1	NM_001001437; ENST00000612067; BC007783; BT006783; OTTHUMT00000477158; OTTHUMT00000477159; OTTHUMT00000477160; OTTHUMT00000487116; OTTHUMT00000487117; OTTHUMT00000487118; OTTHUMT00000487435; uc002hle.2	chr17
16792073	-1.14	0.0077	0.293				chr14
16921582	-1.35	0.0077	0.293				chr21
16979133	1.33	0.0077	0.293	CAMK2D	calcium/calmodulin-dependent protein kinase II delta	NM_001221; NM_172114; NM_172115; NM_172127; NM_172128; NM_172129; XM_005263251; XM_005263252; XM_005263253; XM_005263254; XM_005263255; XM_005263256; XM_005263257; XM_005263258; XM_005263260; XM_005263261; XM_006714329; XM_006714330; XM_011532289; XM_011532290; XM_011532291; XM_011532292; XM_011532293; XM_011532294; XM_011532295; XM_011532296; XR_938774; XR_938775; ENST00000296402; ENST0000034266…	chr4
16888226	1.09	0.0077	0.2933				chr2
16912841	1.22	0.0077	0.2933	C20orf144	chromosome 20 open reading frame 144	NM_080825; ENST00000375222; ENST00000607738; BC032818; DQ080434; OTTHUMT00000078714; OTTHUMT00000471429; uc002wzs.2	chr20
17122342	-1.35	0.0077	0.2933				TCONS_l2_00014250
16687799	-1.29	0.0077	0.2936	DAB1	Dab, reelin signal transducer, homolog 1 (Drosophila)	NM_021080; ENST00000332102; ENST00000371230; ENST00000371231; ENST00000371232; ENST00000371236; ENST00000414851; ENST00000420954; ENST00000473821; ENST00000477280; ENST00000485760; ENST00000489267; AB210012; BC067445; BC067446; BC067447; BC112938; OTTHUMT00000023073; OTTHUMT00000023075; OTTHUMT00000027814; OTTHUMT00000027815; OTTHUMT00000027958; OTTHUMT00000027959; OTTHUMT00000027960; OTTHUMT0000…	chr1
16711795	1.23	0.0077	0.2936	MIR548AK	microRNA 548ak	NR_039699; ENST00000584402	chr10
16752223	1.2	0.0077	0.2936	ORMDL2	ORMDL sphingolipid biosynthesis regulator 2	NM_014182; ENST00000243045; ENST00000546645; ENST00000548974; ENST00000550836; ENST00000552672; AB064961; AF395705; AF395706; AF395707; BC012543; OTTHUMT00000407934; OTTHUMT00000407935; OTTHUMT00000407936; OTTHUMT00000407937; OTTHUMT00000407938; uc001shw.1	chr12
16782904	-1.16	0.0077	0.2936	LOC105370415	uncharacterized LOC105370415	XR_915390; XR_915391; XR_915392; XR_943635; XR_943636; XR_943637	chr14
16798196	1.28	0.0077	0.2936	SNRPN; IPW	small nuclear ribonucleoprotein polypeptide N; imprinted in Prader-Willi syndrome (non-protein coding)	AF400486; AF400487; BC080646; uc001yxn.4; uc001yyb.4; AY362863	chr15
16826985	1.22	0.0077	0.2936	GOT2	glutamic-oxaloacetic transaminase 2, mitochondrial	NM_001286220; NM_002080; ENST00000245206; ENST00000434819; ENST00000492378; ENST00000494627; ENST00000496461; ENST00000564400; ENST00000568368; AK290847; AK295993; AK302249; BC000525; M22632; OTTHUMT00000258289; OTTHUMT00000258290; OTTHUMT00000258291; OTTHUMT00000258292; OTTHUMT00000421923; OTTHUMT00000421956; OTTHUMT00000421957; uc002eof.1; uc010vim.1	chr16
16827574	1.65	0.0077	0.2936	ESRP2	epithelial splicing regulatory protein 2	NM_024939; XM_005256153; XM_006721273; XM_011523338; ENST00000251366; ENST00000473183; ENST00000562567; ENST00000562724; ENST00000562738; ENST00000563159; ENST00000564382; ENST00000564465; ENST00000565213; ENST00000565858; ENST00000566774; ENST00000569964; BC030146; BC069241; OTTHUMT00000268893; OTTHUMT00000351694; OTTHUMT00000433083; OTTHUMT00000433084; OTTHUMT00000433086; OTTHUMT00000433087; OT…	chr16
16935121	1.12	0.0077	0.2936				chr22
16857875	-1.16	0.0078	0.2939				chr19
16914577	-1.28	0.0078	0.2945	LOC105372638; LOC105372639	uncharacterized LOC105372638; uncharacterized LOC105372639	XR_920147; XR_920148; XR_920149; XR_920150; XR_920151; XR_936796; XR_936797; XR_936798; XR_936799; XR_936800; XR_936802	chr20
17011817	1.53	0.0078	0.2945				chr6
17104176	1.34	0.0078	0.2945	UBQLN2	ubiquilin 2	NM_013444; ENST00000338222; AF189009; AF293385; AK297252; AK302885; BC069237; OTTHUMT00000056891; uc004dus.3; uc011moq.1	chrX
17118846	1.38	0.0078	0.2945				tc5042352
16936188	1.35	0.0078	0.2947				chr22
16989544	-1.38	0.0078	0.295	SMAD5	SMAD family member 5	ENST00000513418; OTTHUMT00000372107	chr5
17058878	1.31	0.0078	0.295	TMEM120A	transmembrane protein 120A	NM_031925; XM_011516603; ENST00000417509; ENST00000431867; ENST00000439537; ENST00000440632; ENST00000465494; ENST00000480538; ENST00000480899; ENST00000484946; ENST00000485200; ENST00000490656; ENST00000493111; ENST00000493251; AF327923; BC029487; BC051850; OTTHUMT00000344834; OTTHUMT00000344835; OTTHUMT00000344836; OTTHUMT00000344837; OTTHUMT00000344887; OTTHUMT00000344888; OTTHUMT00000344891; …	chr7
17064379	-1.31	0.0078	0.2952	SLC4A2	solute carrier family 4 (anion exchanger), member 2	AK296065	chr7
16788806	-1.16	0.0079	0.2953	LOC101929422	uncharacterized LOC101929422	XR_245820; XR_253312; ENST00000557121	chr14
16751700	1.17	0.0079	0.2954	MFSD5	major facilitator superfamily domain containing 5	NM_001170790; NM_032889; XM_005269197; XM_005269198; ENST00000329548; ENST00000534842; ENST00000546655; ENST00000551660; ENST00000552097; AY358604; BC007703; BC067795; BX640649; OTTHUMT00000406894; OTTHUMT00000406896; OTTHUMT00000406897; OTTHUMT00000468295; uc001sch.2; uc001sci.2	chr12
16693247	-1.36	0.0079	0.2959				chr1
16665439	-1.16	0.0079	0.2964	L1TD1	LINE-1 type transposase domain containing 1	NM_001164835; NM_019079; ENST00000498273; AB211065; BC111559; OTTHUMT00000024688; uc001dae.4; uc021ooc.1	chr1
16700023	1.26	0.008	0.2964	ACBD3	acyl-CoA binding domain containing 3	NM_022735; ENST00000366812; ENST00000464927; AB043587; AK057118; AY150218; BC045533; BC060792; OTTHUMT00000091528; OTTHUMT00000099044; uc001hpy.3	chr1
16729777	-2.16	0.008	0.2964				chr11
16747712	1.28	0.008	0.2964	C1RL-AS1	C1RL antisense RNA 1	NR_026947; ENST00000382215; ENST00000435921; ENST00000535078; ENST00000536679; ENST00000541775; AK091792; AY358730; uc001qsp.3; uc010sgb.1	chr12
16749511	1.18	0.0079	0.2964	MRPS35	mitochondrial ribosomal protein S35	NM_001190864; NM_021821; ENST00000081029; ENST00000536569; ENST00000538315; ENST00000542199; ENST00000542791; AF182422; BC015862; BC028346; BC109372; OTTHUMT00000402897; OTTHUMT00000402898; OTTHUMT00000402899; OTTHUMT00000402900; OTTHUMT00000402901; uc001rih.3; uc001rii.3	chr12
16751785	1.24	0.008	0.2964	SP1	Sp1 transcription factor	NM_001251825; NM_003109; NM_138473; XM_011538696; ENST00000327443; ENST00000426431; ENST00000548560; ENST00000551969; BC062539; FJ949572; uc001scw.3; uc010sog.2; uc021qyf.1	chr12
16773528	1.24	0.0079	0.2964	POLR1D	polymerase (RNA) I polypeptide D	NM_001206559; NM_015972; NM_152705; XM_005266412; XM_005266414; ENST00000302979; ENST00000399696; ENST00000399697; ENST00000465887; ENST00000472179; ENST00000489647; ENST00000621089; ENST00000626064; ENST00000626929; ENST00000627604; ENST00000630281; ENST00000630983; AF131855; AK000623; AK097973; BC000889; BC006972; BC015319; BC018528; OTTHUMT00000044303; OTTHUMT00000044304; OTTHUMT00000044305; O…	chr13
16807763	1.3	0.008	0.2964	EHD4	EH domain containing 4	NM_139265; ENST00000220325; ENST00000569223; ENST00000612090; AF086163; AF323924; AF454953; AK074621; AK292634; BC006287; BC051823; OTTHUMT00000252737; OTTHUMT00000420245; uc001zot.3; uc001zou.2	chr15
16816700	-1.56	0.008	0.2964				chr16
16824572	-1.28	0.0079	0.2964	GPRC5B	G protein-coupled receptor, class C, group 5, member B	NM_001304771; NM_016235; XM_006721051; XM_006721052; ENST00000300571; ENST00000535671; ENST00000562348; ENST00000562469; ENST00000566822; ENST00000568214; ENST00000569479; ENST00000569847; ENST00000570142; AF181862; AF202640; AK294680; AK295204; AK296754; AK302838; AK315989; AL137684; BC034467; FJ529380; uc002dgt.3; uc010vav.2; uc021tef.1; ENST00000564449; ENST00000569102	chr16
16830182	1.35	0.008	0.2964	TXNDC17	thioredoxin domain containing 17	NM_032731; ENST00000250101; ENST00000570330; ENST00000571029; ENST00000571957; ENST00000573792; ENST00000574429; ENST00000574734; ENST00000574838; ENST00000576020; ENST00000577146; AF086210; AK291963; BC006405; OTTHUMT00000219854; OTTHUMT00000439247; OTTHUMT00000439248; OTTHUMT00000439249; OTTHUMT00000439250; OTTHUMT00000439251; OTTHUMT00000439252; OTTHUMT00000439253; OTTHUMT00000439254; OTTHUMT0…	chr17
16852127	-1.23	0.008	0.2964				chr18
16914062	1.24	0.008	0.2964	TTPAL	tocopherol (alpha) transfer protein-like	NM_001039199; NM_001261839; NM_024331; XM_011529043; XM_011529044; XM_011529045; XM_011529046; ENST00000262605; ENST00000372904; ENST00000372906; ENST00000456317; ENST00000461134; AK125126; BC003071; OTTHUMT00000106886; OTTHUMT00000106887; OTTHUMT00000106888; OTTHUMT00000106889; OTTHUMT00000127807; uc010ggr.1	chr20
17015889	1.18	0.0079	0.2964	NUP153	nucleoporin 153kDa	NM_001278209; NM_001278210; NM_005124; XM_005249507; XM_006715290; XM_006715291; XM_011515028; ENST00000262077; ENST00000537253; ENST00000613258; AK295644; BC052965; OTTHUMT00000039953	chr6
17037427	1.19	0.008	0.2964				chr6_mcf_hap5
17042619	1.19	0.008	0.2964				chr6_ssto_hap7
17113320	1.03	0.0079	0.2964	AMMECR1	Alport syndrome, mental retardation, midface hypoplasia and elliptocytosis chromosomal region gene 1	NM_001025580; NM_001171689; NM_015365; ENST00000262844; ENST00000372057; ENST00000372059; ENST00000473662; ENST00000496695; AJ007014; BC060813; BC065214; OTTHUMT00000057907; OTTHUMT00000057908; OTTHUMT00000057909; OTTHUMT00000057910; OTTHUMT00000355125; uc004eoo.3; uc004eop.3; uc004eoq.3	chrX
17120314	-1.38	0.008	0.2964				TCONS_l2_00002641
17124748	1.36	0.008	0.2964				TCONS_l2_00026662
17020079	-1.15	0.008	0.2965	GSTA5	glutathione S-transferase alpha 5	NM_153699; ENST00000284562; ENST00000370989; ENST00000475052; ENST00000619736; OTTHUMT00000040917; OTTHUMT00000040918; uc003pba.1	chr6
16699634	1.16	0.008	0.2968	TLR5	toll-like receptor 5	NM_003268; XM_005273241; XM_005273242; XM_005273243; XM_006711504; XM_006711505; XM_006711506; XM_011509937; ENST00000366881; ENST00000407096; ENST00000465726; ENST00000484766; ENST00000540964; AB060695; AB445645; AF051151; BC109118; BC109119; OTTHUMT00000092596; OTTHUMT00000092597; OTTHUMT00000092598; OTTHUMT00000092599; uc001hnv.2; uc001hnw.2	chr1
16748384	-1.18	0.008	0.2968				chr12
16888229	1.18	0.008	0.2968	SCHLAP1	SWI/SNF complex antagonist associated with prostate cancer 1 (non-protein coding)	NR_104319; NR_104320; NR_104321; NR_104322; NR_104323; NR_104324; NR_104325; ENST00000629145	chr2
16736886	1.11	0.0081	0.2971				chr11
17062090	1.17	0.0081	0.2971				chr7
17097308	1.44	0.0081	0.2971	PTBP3	polypyrimidine tract binding protein 3	NM_001163788; NM_001163790; NM_001244896; NM_001244897; NM_001244898; NM_005156; XM_005252324; XM_006717343; XM_006717346; XM_011519265; XM_011519266; XM_011519267; ENST00000210227; ENST00000334318; ENST00000343327; ENST00000374255; ENST00000374257; ENST00000450374; ENST00000458258; ENST00000487997; AB023967; AK302558; BC044585; OTTHUMT00000053674; OTTHUMT00000053675; OTTHUMT00000053676; OTTHUMT0…	chr9
17102322	1.25	0.0081	0.2971				chrX
16683925	1.3	0.0082	0.2972	SLC9A1	solute carrier family 9, subfamily A (NHE1, cation proton antiporter 1), member 1	NM_003047; NR_046474; XM_011542021; ENST00000263980; ENST00000374084; ENST00000374086; ENST00000374089; ENST00000447808; ENST00000490329; AF141350; AF141351; AF141352; AF141353; AF141354; AF141355; AF141356; AF141357; AF141358; AF141359; AF146430; AF146431; AF146432; AF146433; AF146434; AF146435; AF146436; AF146437; AF146438; AF146439; AK124218; AK300432; BC012121; M81768; OTTHUMT00000012336; OTT…	chr1
16703922	-1.24	0.0082	0.2972				chr10
16712435	1.1	0.0081	0.2972	CASC10	cancer susceptibility candidate 10	NM_001010911; ENST00000377113; BC130594; BC132974; OTTHUMT00000047130	chr10
16734160	-1.24	0.0081	0.2972				chr11
16755339	1.33	0.0082	0.2972	ELK3	ELK3, ETS-domain protein (SRF accessory protein 2)	NM_001303511; NM_005230; XM_006719275; ENST00000228741; ENST00000547249; ENST00000547860; ENST00000549529; ENST00000549985; ENST00000552142; BC017371; CR542251; OTTHUMT00000408694; OTTHUMT00000408695; OTTHUMT00000408696; OTTHUMT00000408697; OTTHUMT00000408698; OTTHUMT00000408699; uc001teo.1	chr12
16768008	-1.14	0.0082	0.2972				chr12
16774045	-1.12	0.0081	0.2972	SPG20-AS1	SPG20 antisense RNA 1	NR_045180; NR_045181	chr13
16774551	1.18	0.0082	0.2972	COG3	component of oligomeric golgi complex 3	NM_031431; XM_011535266; XM_011535267; XM_011535268; XR_245400; XR_429222; ENST00000349995; ENST00000465942; ENST00000476702; ENST00000486940; ENST00000617325; ENST00000617493; AF332595; AF349676; AK294959; AK304248; BC038953; OTTHUMT00000044777; OTTHUMT00000044778; OTTHUMT00000044779; OTTHUMT00000044780; OTTHUMT00000474889; OTTHUMT00000474891; uc001vai.3; uc001vak.3; uc010aci.3; uc010tfu.2; uc01…	chr13
16797680	-1.31	0.0081	0.2972				chr15
16820787	1.23	0.0082	0.2972	SF3B3	splicing factor 3b subunit 3	NM_012426; ENST00000302516; ENST00000562722; ENST00000563739; ENST00000564899; ENST00000565990; ENST00000566095; ENST00000567250; ENST00000567635; ENST00000567654; ENST00000568291; ENST00000568539; ENST00000569687; ENST00000572365; ENST00000577085; AK291768; BC000463; BC003146; BC009780; BC068974; D13642; OTTHUMT00000268972; OTTHUMT00000434909; OTTHUMT00000434911; OTTHUMT00000434912; OTTHUMT00000…	chr16
16851866	-1.16	0.0082	0.2972	DTNA	dystrobrevin, alpha	NM_001128175; NM_001198938; NM_001198939; NM_001198940; NM_001198941; NM_001198942; NM_001198943; NM_001198944; NM_001198945; NM_001390; NM_001391; NM_001392; NM_032975; NM_032978; NM_032979; NM_032980; NM_032981; XM_005258207; XM_005258212; XM_005258216; XM_005258217; XM_005258218; XM_005258219; XM_005258220; XM_005258221; XM_005258222; XM_005258223; XM_005258224; XM_006722395; XM_006722396; XM_…	chr18
16856858	-1.15	0.0081	0.2972	TLE6	transducin-like enhancer of split 6	NM_001143986; NM_024760; XM_005259645; XM_011528300; XM_011528301; XM_011528302; XM_011528303; XM_011528304; XM_011528305; XM_011528306; XM_011528307; ENST00000246112; ENST00000452088; ENST00000453329; ENST00000468176; ENST00000469572; ENST00000474207; ENST00000478073; ENST00000482627; ENST00000497878; ENST00000591953; ENST00000617937; BC007215; BC007329; BC013986; BC020206; BC068052; OTTHUMT0000…	chr19
16938100	-1.26	0.0082	0.2972				chr3
16948140	-1.13	0.0081	0.2972	LOC105374230	uncharacterized LOC105374230	XR_924734; XR_924735; XR_942609; XR_942611	chr3
16972984	-1.13	0.0082	0.2972	LOC101928929	uncharacterized LOC101928929	XR_939583; XR_951442	chr4
16976351	-1.13	0.0081	0.2972				chr4
16989613	-1.2	0.0082	0.2972	LOC100130172	uncharacterized LOC100130172	XR_948813; XR_948814; XR_953817; XR_953818	chr5
17004045	-1.28	0.0082	0.2972				chr5
17028297	1.23	0.0082	0.2972				chr6_cox_hap2
17084256	-1.43	0.0081	0.2972				chr9
17106493	1.23	0.0081	0.2972	IL13RA1	interleukin 13 receptor, alpha 1	NM_001560; XM_011531336; XM_011531337; ENST00000371642; ENST00000371666; ENST00000481868; AB209849; AK123515; AK296958; BC009960; BC015768; OTTHUMT00000058009; OTTHUMT00000058010; OTTHUMT00000058011; U81379; U81380; uc004eqr.1; uc004eqs.3; Y10659	chrX
17106822	1.16	0.0082	0.2972	OCRL	oculocerebrorenal syndrome of Lowe	NM_000276; NM_001587; XM_005262422; XM_011531342; XM_011531343; XM_011531344; XM_011531345; XM_011531346; ENST00000357121; ENST00000371113; ENST00000463271; ENST00000486673; AK226116; AK293107; BC025253; BC094726; BC130612; BC144106; OTTHUMT00000058917; OTTHUMT00000058918; OTTHUMT00000058919; OTTHUMT00000058921; U57627; uc004euq.3; uc004eur.3; uc010nrb.3	chrX
17107855	1.53	0.0082	0.2972	GABRQ	gamma-aminobutyric acid (GABA) A receptor, theta	NM_018558; XM_011531184; ENST00000598523; AF144648; AF189259; BC109210; BC109211; OTTHUMT00000058763; U47334; uc004ffp.1	chrX
17114970	1.28	0.0081	0.2972	GABRE	gamma-aminobutyric acid (GABA) A receptor, epsilon	NM_004961; XM_006724813; XM_011531135; XM_011531136; XM_011531137; XM_011531138; XM_011531139; XM_011531140; ENST00000370328; ENST00000417300; ENST00000441219; ENST00000465405; ENST00000474932; ENST00000476016; ENST00000483564; ENST00000486255; ENST00000489333; ENST00000491339; AK124085; AK299174; AK303072; BC026337; BC047108; BC059376; OTTHUMT00000060903; OTTHUMT00000060907; OTTHUMT00000060908; …	chrX
17124980	-1.37	0.0082	0.2972				TCONS_l2_00027787
17111769	1.24	0.0082	0.2975	PJA1	praja ring finger 1, E3 ubiquitin protein ligase	NM_001032396; NM_022368; NM_145119; XM_005262292; XM_011531011; ENST00000361478; ENST00000374571; ENST00000374583; ENST00000374584; ENST00000471141; ENST00000477231; ENST00000590146; AF262024; AF264620; AK290543; AK293266; AK294632; BC075803; BC105051; BC105053; BC113035; OTTHUMT00000057031; OTTHUMT00000057032; OTTHUMT00000057033; OTTHUMT00000057034; OTTHUMT00000250471; OTTHUMT00000250472; OTTHUM…	chrX
17121184	-1.26	0.0083	0.2983				TCONS_l2_00008606
16752214	1.22	0.0083	0.2991	LOC105369779	uncharacterized LOC105369779	XR_914148; XR_944987	chr12
16777576	-1.41	0.0083	0.2991	SHISA2	shisa family member 2	XM_011535071; XM_011535072; XM_011535073	chr13
16913681	1.26	0.0083	0.2991	FAM83D	family with sequence similarity 83, member D	NM_030919; XM_011529073; ENST00000217429; ENST00000619304; ENST00000619850; AK095660; AK303860; AL832274; OTTHUMT00000079211; OTTHUMT00000476201; uc002xjf.3; uc002xjg.3	chr20
16963599	-1.21	0.0083	0.2991	LOC105374310	uncharacterized LOC105374310	XR_924904; XR_924905; XR_943473; XR_943474	chr3
16802251	1.36	0.0084	0.2997	SMAD3	SMAD family member 3	NM_001145102; NM_001145103; NM_001145104; NM_005902; XM_011521559; XM_011521560; ENST00000327367; ENST00000439724; ENST00000537194; ENST00000540846; ENST00000558428; ENST00000558739; ENST00000558763; ENST00000558827; ENST00000558894; ENST00000559092; ENST00000559460; ENST00000559937; ENST00000560175; ENST00000560424; AK026690; AK290881; AK298139; AK301348; AK316017; BC050743; OTTHUMT00000256967; …	chr15
16826692	1.29	0.0084	0.2997	AMFR	autocrine motility factor receptor, E3 ubiquitin protein ligase	NM_001144; XM_005255889; XM_005255890; ENST00000290649; ENST00000492830; ENST00000563285; ENST00000563664; ENST00000565445; ENST00000566757; ENST00000567738; ENST00000568325; ENST00000568657; ENST00000568762; AF124145; BC069197; OTTHUMT00000256978; OTTHUMT00000256979; OTTHUMT00000434687; OTTHUMT00000434688; OTTHUMT00000434689; OTTHUMT00000434690; OTTHUMT00000434691; OTTHUMT00000434692; OTTHUMT000…	chr16
16912589	-1.32	0.0084	0.2997				chr20
16827449	1.07	0.0084	0.2998	CENPT	centromere protein T	NM_025082; XM_006721277; XM_011523344; XM_011523345; ENST00000436104; ENST00000440851; ENST00000561593; ENST00000562338; ENST00000562462; ENST00000562483; ENST00000562513; ENST00000562787; ENST00000562947; ENST00000563885; ENST00000564128; ENST00000564144; ENST00000564346; ENST00000564538; ENST00000564817; ENST00000565114; ENST00000565132; ENST00000565157; ENST00000565385; ENST00000565436; ENST00…	chr16
17089003	1.36	0.0084	0.2998	OLFML2A	olfactomedin like 2A	NM_001282715; NM_182487; XM_005251759; XM_005251760; XM_006716989; XM_011518329; ENST00000288815; ENST00000331715; ENST00000373580; AB119055; AK074709; AY191222; AY358185; BC054001; OTTHUMT00000054045; OTTHUMT00000054046; OTTHUMT00000054047; uc004bov.3; uc010mwr.1	chr9
17115636	1.2	0.0084	0.3003	G6PD	glucose-6-phosphate dehydrogenase	NM_000402; NM_001042351; XM_005274657; XM_005274658; XM_011531132; ENST00000369620; ENST00000393562; ENST00000393564; ENST00000433845; ENST00000439227; ENST00000440967; ENST00000488434; ENST00000489497; ENST00000490651; ENST00000497281; ENST00000621232; AK292304; AK302341; BC000337; M19866; M21248; OTTHUMT00000061165; OTTHUMT00000061166; OTTHUMT00000061167; OTTHUMT00000061168; OTTHUMT00000061169;…	chrX
16686257	-1.15	0.0084	0.3005				chr1
16708515	1.37	0.0084	0.3005				chr10
16738512	-1.09	0.0085	0.3005	SLC43A1	solute carrier family 43 (amino acid system L transporter), member 1	NM_001198810; NM_003627; XM_005274358; XM_011545320; XM_011545321; XM_011545322; XM_011545323; XR_950084; ENST00000278426; ENST00000524995; ENST00000525764; ENST00000528450; ENST00000529452; ENST00000530159; ENST00000533066; ENST00000533263; ENST00000533515; ENST00000534105; AB103033; AF045584; BC001639; OTTHUMT00000392541; OTTHUMT00000392542; OTTHUMT00000392544; OTTHUMT00000392545; OTTHUMT000003…	chr11
16932483	-1.43	0.0085	0.3005	LOC105372866	uncharacterized LOC105372866	XR_920648; XR_938023	chr22
16960438	-1.89	0.0085	0.3005	ANKUB1	ankyrin repeat and ubiquitin domain containing 1	ENST00000481585; OTTHUMT00000356571	chr3
16968583	1.34	0.0084	0.3005	AFF1	AF4/FMR2 family, member 1	NM_001166693; NM_001313959; NM_001313960; NM_005935; XM_005263007; XM_005263009; XM_005263011; XM_005263013; XM_011531973; ENST00000307808; ENST00000395146; ENST00000503369; ENST00000503477; ENST00000504956; ENST00000507468; ENST00000511442; ENST00000511722; ENST00000511996; ENST00000514970; ENST00000544085; AK296149; AK296243; AK300364; BC114930; L13743; L13773; L25050; OTTHUMT00000253053; OTTHU…	chr4
16969639	1.73	0.0085	0.3005	OSTC	oligosaccharyltransferase complex subunit (non-catalytic)	NM_001267817; NM_001267818; NM_021227; ENST00000361564; ENST00000505745; ENST00000613215; AF343342; BC016321; BC054857; OTTHUMT00000363485; OTTHUMT00000363487	chr4
16983587	-1.22	0.0085	0.3005	LOC105374692	uncharacterized LOC105374692	XR_925861; XR_925862; XR_952754; XR_952755	chr5
17000439	1.16	0.0084	0.3005	CDC25C	cell division cycle 25C	NM_001287582; NM_001287583; NM_001790; NM_022809; XM_005272145; XM_005272146; XM_006714739; XM_011543759; XM_011543760; XM_011543761; XM_011543762; XM_011543763; XM_011543764; ENST00000323760; ENST00000348983; ENST00000415130; ENST00000503022; ENST00000504831; ENST00000510119; ENST00000513970; ENST00000514017; ENST00000514555; AF086323; AK301828; BC019089; M34065; OTTHUMT00000251280; OTTHUMT00000…	chr5
17082258	2.43	0.0084	0.3005	MIR4664; FAM83H	microRNA 4664; family with sequence similarity 83, member H	NR_039810; XM_005250887; XM_005250888; XM_005250889; XM_006725087; XM_006725088; XM_006725089; XM_011516981; XM_011546533; ENST00000583819; ENST00000618430; uc022bci.1	chr8
17117476	-1.42	0.0085	0.3005	LOC100128356	protein transactivated by hepatitis B virus E antigen	AY423624	chr10
17049965	1.22	0.0085	0.3006	PSMC2	proteasome 26S subunit, ATPase 2	NM_001204453; NM_002803; XM_005250505; ENST00000292644; ENST00000425206; ENST00000435765; ENST00000457587; ENST00000460021; AK298529; AK298821; BC002589; D11094; OTTHUMT00000347922; OTTHUMT00000347923; OTTHUMT00000347924; OTTHUMT00000347925; uc003vbs.3; uc011kln.2; uc011klo.2	chr7
16669692	-1.19	0.0086	0.3013				chr1
16675197	1.32	0.0086	0.3013	PLA2G4A	phospholipase A2, group IVA (cytosolic, calcium-dependent)	NM_001311193; NM_024420; XM_005245267; XM_011509641; XM_011509642; XM_011509643; XR_921838; ENST00000367466; ENST00000466600; AK290336; AK302938; BC114340; M68874; M72393; OTTHUMT00000086236; OTTHUMT00000086237; uc001gsc.3; uc010pos.2	chr1
16752242	-1.28	0.0085	0.3013				chr12
16786652	1.4	0.0085	0.3013	TTLL5; FLVCR2; IFT43	tubulin tyrosine ligase-like family member 5; feline leukemia virus subgroup C cellular receptor family, member 2; intraflagellar transport 43	NM_015072; ENST00000286650; ENST00000298832; ENST00000554148; ENST00000554185; ENST00000554487; ENST00000554510; ENST00000554878; ENST00000554935; ENST00000554972; ENST00000555018; ENST00000555290; ENST00000555385; ENST00000555422; ENST00000555677; ENST00000556173; ENST00000556685; ENST00000556893; ENST00000556976; ENST00000556977; ENST00000557219; ENST00000557636; ENST00000608522; AK024259; AL13…	chr14
16823490	-1.17	0.0086	0.3013	LOC105371062	uncharacterized LOC105371062	XR_916842; XR_933027	chr16
16863737	-1.08	0.0085	0.3013	CARD8-AS1	CARD8 antisense RNA 1	NR_040599; ENST00000602172; BC060888	chr19
16885317	1.72	0.0086	0.3013				chr2
16912304	-1.4	0.0086	0.3013	DEFB123	defensin, beta 123	NM_153324; NR_126450; ENST00000376309; AF479701; AY122475; AY358859; AY501002; BC126365; BC126391; OTTHUMT00000078510; uc002wvy.3	chr20
16956438	-1.13	0.0086	0.3013				chr3
16984287	-1.14	0.0086	0.3013	PTGER4	prostaglandin E receptor 4 (subtype EP4)	NM_000958; XM_005248326; XM_005248327; XM_011514070; XM_011514071; XR_925635; ENST00000302472; ENST00000512578; ENST00000513635; ENST00000514343; AY429109; BC101534; BC113523; D28472; L25124; L28175; OTTHUMT00000211578; OTTHUMT00000367372; OTTHUMT00000368325; OTTHUMT00000368326; uc003jlz.3; ENST00000509543; OTTHUMT00000369270	chr5
16988915	-1.7	0.0086	0.3013				chr5
17006479	1.16	0.0085	0.3013	VARS2; GTF2H4	valyl-tRNA synthetase 2, mitochondrial; general transcription factor IIH subunit 4	NM_001167733; NM_001167734; NM_001517; NM_020442; ENST00000259895; ENST00000321897; ENST00000376316; ENST00000376326; ENST00000383369; ENST00000383540; ENST00000400450; ENST00000411697; ENST00000413314; ENST00000415079; ENST00000416187; ENST00000416773; ENST00000421263; ENST00000423881; ENST00000425563; ENST00000428017; ENST00000428577; ENST00000431578; ENST00000434089; ENST00000434226; ENST00000…	chr6
17033192	1.16	0.0085	0.3013				chr6_mann_hap4
17043778	1.12	0.0086	0.3013				chr7
17088697	-1.18	0.0086	0.3013	LOC102723324	uncharacterized LOC102723324	XR_930319; XR_930320; XR_930321; XR_930322; XR_958829; XR_958830; XR_958832; XR_958833	chr9
17125278	-1.48	0.0086	0.3013				TCONS_l2_00029350
16662584	1.26	0.0086	0.3015	SH3D21	SH3 domain containing 21	NM_001162530; NM_024676; XM_005271205; XM_011542149; XM_011542150; XM_011542151; XM_011542152; XM_011542153; XM_011542154; ENST00000373139; ENST00000453908; ENST00000474766; ENST00000480549; ENST00000496636; ENST00000505871; ENST00000508854; AK026591; AK056459; AK297015; BC048273; OTTHUMT00000021691; OTTHUMT00000021692; OTTHUMT00000021693; OTTHUMT00000023747; OTTHUMT00000359558; OTTHUMT0000035955…	chr1
16717235	1.19	0.0087	0.3015	AVPI1	arginine vasopressin-induced 1	NM_021732; ENST00000370626; AF241786; AK024533; AY505173; BC000877; OTTHUMT00000049736; uc001koh.1; uc001koi.2	chr10
16760018	-1.23	0.0087	0.3015	LOC283440	uncharacterized LOC283440	NR_033958; ENST00000536497; uc021qtb.1	chr12
16827687	1.17	0.0086	0.3015	NOB1	NIN1/RPN12 binding protein 1 homolog	NM_014062; NR_074074; ENST00000268802; ENST00000561677; ENST00000562416; ENST00000563055; ENST00000564620; ENST00000569871; AB026125; AK126196; AY487344; BC064630; OTTHUMT00000268958; OTTHUMT00000433986; OTTHUMT00000433987; OTTHUMT00000433988; OTTHUMT00000433989; OTTHUMT00000433990	chr16
16846532	1.1	0.0086	0.3015	DLX3	distal-less homeobox 3	NM_005220; XM_011524458; ENST00000434704; ENST00000512495; BC012361; BC028970; OTTHUMT00000366307; OTTHUMT00000366308; uc002ipy.3	chr17
16883552	1.23	0.0087	0.3015	CNOT11	CCR4-NOT transcription complex subunit 11	NM_017546; ENST00000289382; ENST00000420107; ENST00000462489; BC064421; OTTHUMT00000253181; OTTHUMT00000329199; OTTHUMT00000329200; uc002taw.4	chr2
16967003	-1.16	0.0086	0.3015				chr4
16977599	-1.25	0.0086	0.3015				chr4
17015741	1.09	0.0086	0.3015	GFOD1	glucose-fructose oxidoreductase domain containing 1	NM_001242628; NM_001242629; NM_001242630; NM_018988; NR_038459; XM_011514699; ENST00000379278; ENST00000379284; ENST00000379287; ENST00000603223; ENST00000605067; ENST00000612338; AF264036; BC066553; BC119005; BC124557; BC148295; OTTHUMT00000039899; OTTHUMT00000039902; OTTHUMT00000039903; OTTHUMT00000469424; OTTHUMT00000469425; uc003nas.2; uc003nat.2; uc003nau.3; uc003nav.3; uc021ylt.1; uc021ylu.1	chr6
17106385	1.29	0.0087	0.3015	DANT1	DXZ4 associated non-coding transcript 1, proximal	KM192213	chrX
16680017	1.21	0.0087	0.3015	PERM1	PPARGC1 and ESRR induced regulator, muscle 1	NM_001291366; NM_001291367; XM_011542307; ENST00000341290; ENST00000433179; ENST00000479361; BC006300; KF150175; OTTHUMT00000097943; OTTHUMT00000101761	chr1
17079187	-1.17	0.0087	0.3018	CDH17	cadherin 17, LI cadherin (liver-intestine)	NM_001144663; NM_004063; XM_011516790; ENST00000027335; ENST00000441892; ENST00000450165; ENST00000520952; ENST00000521491; AK300638; AK301001; BC112013; BC113464; OTTHUMT00000378560; OTTHUMT00000378561; OTTHUMT00000378562; OTTHUMT00000378563; OTTHUMT00000378564; U07969; uc003ygh.2; uc011lgo.1; uc011lgp.1	chr8
17100786	-1.99	0.0087	0.3018				chrUn_gl000219
17121140	-1.42	0.0087	0.3021				TCONS_l2_00008419
16744945	-1.25	0.0087	0.3023				chr11
16904193	1.22	0.0087	0.3026	ITGB6	integrin beta 6	NM_000888; NM_001282353; NM_001282354; NM_001282355; NM_001282388; NM_001282389; NM_001282390; AK026736; AK290300; AK304203; AL359053; BC121178; M35198; OTTHUMT00000255036; OTTHUMT00000334012; OTTHUMT00000334013; OTTHUMT00000334014; OTTHUMT00000334015; OTTHUMT00000334016; OTTHUMT00000334017; OTTHUMT00000334018; OTTHUMT00000334019; OTTHUMT00000334020; uc002ubh.2; uc010fou.2; uc010fov.1; uc010zcq.1	chr2
16764923	2.05	0.0088	0.3032	KRT6A	keratin 6A, type II	NM_005554; ENST00000330722; ENST00000549600; ENST00000549754; ENST00000549898; AK299386; AK301686; BC008807; OTTHUMT00000404978; OTTHUMT00000405309; OTTHUMT00000405310; OTTHUMT00000405311; uc001sam.3; BC069269; BC014152	chr12
16745002	1.44	0.0088	0.3034	MPZL2	myelin protein zero-like 2	NM_005797; NM_144765; ENST00000278937; ENST00000438295; ENST00000525647; ENST00000527282; ENST00000528554; ENST00000529376; ENST00000534175; AF030455; AF275945; AF304447; AK290326; AY359061; BC017774; OTTHUMT00000392113; OTTHUMT00000392114; OTTHUMT00000392115; OTTHUMT00000392116; OTTHUMT00000392117; OTTHUMT00000392118; OTTHUMT00000392119; uc001psn.3; uc001pso.3	chr11
16826738	1.3	0.0088	0.3039	MT1G	metallothionein 1G	NM_001301267; NM_005950; ENST00000379811; ENST00000444837; ENST00000568675; ENST00000569500; BC020757; BC048334; OTTHUMT00000257054; OTTHUMT00000257055; OTTHUMT00000434022; OTTHUMT00000434023; uc002eju.1	chr16
16774310	-1.15	0.0088	0.3047				chr13
17095551	-1.19	0.0088	0.3047	SPATA31C2	SPATA31 subfamily C, member 2	NM_001166137; uc011lti.2; AK302448	chr9
16782100	-1.52	0.0088	0.3048	TRAJ11	T cell receptor alpha joining 11	OTTHUMT00000410987	chr14
16881153	1.23	0.0088	0.3048	PCBP1	poly(rC) binding protein 1	NM_006196; ENST00000303577; BC039742; FJ224329; OTTHUMT00000251844; uc002sgf.3; U24223	chr2
16827353	1.21	0.0089	0.3051	ZDHHC1	zinc finger, DHHC-type containing 1	NM_013304; XM_005255914; XM_005255915; XM_006721185; XM_011523058; XM_011523059; XM_011523060; ENST00000348579; ENST00000562122; ENST00000565726; ENST00000566075; ENST00000568650; BC021908; OTTHUMT00000268845; OTTHUMT00000422211; OTTHUMT00000422212; OTTHUMT00000422213; OTTHUMT00000422215; uc010vjm.2	chr16
16657450	1.4	0.0091	0.3052	LOC100132287; LOC105379556; LOC100132062; LOC100133331; LOC102723777	uncharacterized LOC100132287; nascent polypeptide-associated complex subunit alpha, muscle-specific form-like; uncharacterized LOC100132062; uncharacterized LOC100133331; uncharacterized LOC102723777	NR_028322; XR_951431; AK303380; AK316554; AK316556; uc001aau.3; uc009vjk.2; XR_942213; XR_942214; XR_952135; XR_952136	chr1
16677278	1.44	0.009	0.3052	ATF3	activating transcription factor 3	NM_001030287; NM_001040619; NM_001206484; NM_001206486; NM_001206488; NM_001674; XM_005273146; XM_011509579; ENST00000336937; ENST00000341491; ENST00000366981; ENST00000366983; ENST00000366985; ENST00000366987; ENST00000464547; ENST00000465155; ENST00000492118; ENST00000613104; ENST00000613954; AB066566; AB078026; AB078027; AB209032; AK125255; AK294296; AY313926; AY313927; BC006322; BT006996; CR4…	chr1
16705831	-1.22	0.0091	0.3052	SLC29A3	solute carrier family 29 (equilibrative nucleoside transporter), member 3	NM_001174098; NM_018344; NR_033413; NR_033414; XM_006717910; ENST00000373189; ENST00000469204; ENST00000479577; AF326987; AK304503; AK316152; AY288928; AY358686; BC120996; BC120997; OTTHUMT00000048544; OTTHUMT00000048545; OTTHUMT00000048546; uc001jrr.4; uc001jrs.4; uc001jrt.4; uc010qjq.2	chr10
16709690	-1.29	0.009	0.3052	ENO4	enolase family member 4	NM_001242699; XM_005269815; XM_006717835; XM_006717836; XM_011539796; XM_011539797; XM_011539798; XM_011539799; XR_246087; ENST00000341276; ENST00000369207; ENST00000409522; ENST00000512864; ENST00000622726; BX647301; OTTHUMT00000050551; OTTHUMT00000050552; OTTHUMT00000331643; uc001lcw.3; uc021pzj.1	chr10
16709734	-1.23	0.0089	0.3052	LOC105378502	uncharacterized LOC105378502	XR_946344; XR_959897	chr10
16731189	1.26	0.009	0.3052	C11orf57	chromosome 11 open reading frame 57	NM_001082969; NM_001082970; NM_001301017; NM_001301019; NM_001301021; NM_018195; NR_103469; ENST00000280352; ENST00000393047; ENST00000420986; ENST00000524989; ENST00000525785; ENST00000526879; ENST00000530104; ENST00000531378; ENST00000532163; AK094203; BC030546; BC048133; BC072455; BX538107; OTTHUMT00000316852; OTTHUMT00000316853; OTTHUMT00000392344; OTTHUMT00000392345; OTTHUMT00000392346; OTTH…	chr11
16734836	-1.18	0.0089	0.3052	OR51V1	olfactory receptor, family 51, subfamily V, member 1	NM_001004760; ENST00000321255; OTTHUMT00000142965; uc010qyz.2	chr11
16760350	1.39	0.009	0.3052	SCNN1A	sodium channel, non voltage gated 1 alpha subunit	NM_001038; NM_001159575; NM_001159576; ENST00000228916; ENST00000338748; ENST00000360168; ENST00000366131; ENST00000396966; ENST00000457871; ENST00000536087; ENST00000536176; ENST00000536411; ENST00000536788; ENST00000538957; ENST00000538979; ENST00000539030; ENST00000539953; ENST00000540037; ENST00000541249; ENST00000542260; ENST00000542436; ENST00000542966; ENST00000543585; ENST00000543768; ENS…	chr12
16795690	1.19	0.0089	0.3052	LOC105370616	uncharacterized LOC105370616	XR_915886; XR_915887; XR_944129; XR_944130; ENST00000550332; ENST00000553996; ENST00000555560	chr14
16797196	1.42	0.009	0.3052	AHNAK2	AHNAK nucleoprotein 2	NM_138420; XM_005267299; ENST00000333244; ENST00000555122; ENST00000555544; ENST00000557457; BC049216; BC090889; OTTHUMT00000410298; OTTHUMT00000410299; OTTHUMT00000410300; OTTHUMT00000410301; uc001ypx.2; uc010axc.1; uc021sen.1; uc021seo.1	chr14
16829170	1.22	0.0091	0.3052	PIEZO1	piezo-type mechanosensitive ion channel component 1	NM_001142864; ENST00000301015; ENST00000327397; ENST00000419505; ENST00000466823; ENST00000472168; ENST00000474606; ENST00000475586; ENST00000484567; ENST00000490756; ENST00000491917; ENST00000495568; ENST00000497793; ENST00000518793; ENST00000521877; ENST00000566414; AB161230; AK092007; BC008073; BC150271; D87071; KC602455; OTTHUMT00000345699; OTTHUMT00000345701; OTTHUMT00000345702; OTTHUMT00000…	chr16
16867295	1.06	0.0091	0.3052	SH3GL1	SH3-domain GRB2-like 1	NM_001199943; NM_001199944; NM_003025; XM_011528183; ENST00000417295; ENST00000593591; ENST00000598230; ENST00000598564; AK299166; AY364240; BC001270; BC098565; CR542087; OTTHUMT00000458303; OTTHUMT00000458304; OTTHUMT00000458305; OTTHUMT00000459329; U65999; uc002maj.3; uc002mak.3; uc010xig.2; ENST00000269886; OTTHUMT00000458302	chr19
16872022	2.5	0.009	0.3052	LGALS7	lectin, galactoside-binding, soluble, 7	NM_002307; ENST00000378626; ENST00000599035; CR456917; OTTHUMT00000462636; OTTHUMT00000462637; uc002oje.3	chr19
16876597	-1.2	0.0091	0.3052	MYT1L-AS1	MYT1L antisense RNA 1	NR_024468; ENST00000422175; ENST00000448106	chr2
16889694	1.23	0.0091	0.3052	NBEAL1	neurobeachin like 1	NM_001114132; XM_005246787; XM_005246788; XM_006712698; XM_006712699; XM_006712700; XM_011511658; XM_011511659; XM_011511660; XM_011511661; XM_011511662; XM_011511663; XM_011511664; ENST00000414576; ENST00000434469; ENST00000449802; ENST00000460355; ENST00000460416; ENST00000463830; ENST00000478884; ENST00000483147; ENST00000492870; ENST00000497505; AB053318; AB053319; AK130065; AY172970; BC13295…	chr2
16898445	1.47	0.0091	0.3052	MIR4778	microRNA 4778	NR_039938; ENST00000577635; uc021vis.1	chr2
16898461	-1.31	0.0089	0.3052	LINC01628	long intergenic non-protein coding RNA 1628	NR_110600; ENST00000444266	chr2
16943577	1.53	0.0091	0.3052				chr3
16951853	-1.17	0.009	0.3052	RBMS3-AS1	RBMS3 antisense RNA 1	NR_046556; ENST00000414547	chr3
16966967	1.79	0.009	0.3052				chr4
17011893	1.29	0.009	0.3052	TPI1P3	triosephosphate isomerase 1 pseudogene 3	NR_027338; uc011ebd.2	chr6
17017353	-1.39	0.0091	0.3052	MIR4646	microRNA 4646	NR_039789; ENST00000580368; ENST00000580407; ENST00000580775; ENST00000583279; ENST00000584183; ENST00000584593; ENST00000585157; uc021yuw.1; uc021zli.1; uc021zno.1; uc021zpm.1; uc021zrw.1; uc021zuh.1; uc021zwp.1	chr6
17029211	-1.39	0.0091	0.3052				chr6_cox_hap2
17031996	-1.39	0.0091	0.3052				chr6_dbb_hap3
17034466	-1.39	0.0091	0.3052				chr6_mann_hap4
17036714	-1.39	0.0091	0.3052				chr6_mcf_hap5
17039509	-1.39	0.0091	0.3052				chr6_qbl_hap6
17041992	-1.39	0.0091	0.3052				chr6_ssto_hap7
17047944	-1.5	0.0089	0.3052				chr7
17048840	1.11	0.0089	0.3052	MIR3609	microRNA 3609	NR_037403; ENST00000582661; uc022ahx.1	chr7
17060976	1.14	0.009	0.3052	ALKBH4	alkB homolog 4, lysine demthylase	NM_017621; XM_005250464; XM_005250465; ENST00000292566; ENST00000490528; ENST00000498283; BC002820; BC017096; OTTHUMT00000349503; OTTHUMT00000349504; OTTHUMT00000349505; uc003uzl.3; uc003uzm.3	chr7
17065284	-1.17	0.0091	0.3052	LOC105377785; LOC105379591	uncharacterized LOC105377785; uncharacterized LOC105379591	XR_941360; XR_941361; XR_941362; XR_951773; XR_951774; XR_956475; XR_956476; XR_956477	chr8
17070202	-1.91	0.009	0.3052				chr8
17075983	1.13	0.0091	0.3052				chr8
17077824	1.5	0.0091	0.3052				chr8
17090045	1.32	0.009	0.3052	LINC01503	long intergenic non-protein coding RNA 1503	NR_120685; NR_120686; ENST00000423122; ENST00000427109; ENST00000436710; ENST00000444125	chr9
17100995	1.17	0.009	0.3052				chrUn_gl000241
17106877	-1.37	0.009	0.3052	SASH3	SAM and SH3 domain containing 3	NM_018990; XM_006724763; ENST00000356892; ENST00000476532; AK292023; AK296665; BC051881; OTTHUMT00000058208; OTTHUMT00000058209; uc004euu.3; uc011muo.1	chrX
17122634	-1.12	0.009	0.3052				TCONS_l2_00015849
17123786	-1.17	0.0089	0.3052				TCONS_l2_00021490
17124644	1.25	0.0091	0.3052				TCONS_l2_00026208
16724625	1.14	0.0092	0.3052	FAM180B	family with sequence similarity 180, member B	NM_001164379; ENST00000538490; OTTHUMT00000396757; uc001ngb.2	chr11
16796015	-1.17	0.0092	0.3052	ATXN3; ERVH-7	ataxin 3; endogenous retrovirus group H, member 7	ENST00000558190; ENST00000568290; OTTHUMT00000367922; OTTHUMT00000421623; ENST00000564606; BC039675; OTTHUMT00000421622	chr14
16841253	-1.09	0.0092	0.3052	MYH4	myosin, heavy chain 4, skeletal muscle	NM_017533; ENST00000255381; AF111783; OTTHUMT00000252731; uc002gmn.3	chr17
16982124	1.18	0.0091	0.3052	UFSP2	UFM1-specific peptidase 2	NM_018359; NR_028085; XM_011532090; ENST00000264689; ENST00000502282; ENST00000502428; ENST00000505357; ENST00000509180; ENST00000510206; ENST00000510755; ENST00000511485; ENST00000514247; BC010493; OTTHUMT00000360589; OTTHUMT00000360590; OTTHUMT00000360591; OTTHUMT00000360592; OTTHUMT00000360599; OTTHUMT00000360637; OTTHUMT00000360638; OTTHUMT00000360639; OTTHUMT00000360640; uc003ixo.2; uc003ixq…	chr4
17058484	1.2	0.0091	0.3052	BCL7B	B-cell CLL/lymphoma 7B	NM_001197244; NM_001301061; NM_001707; NR_036682; ENST00000223368; ENST00000411832; ENST00000416906; ENST00000448175; ENST00000454871; ENST00000455335; ENST00000463858; ENST00000464288; ENST00000481667; ENST00000482231; ENST00000486818; ENST00000493592; ENST00000493671; ENST00000493679; AK290091; BC000956; BC001967; BC009548; OTTHUMT00000252194; OTTHUMT00000347609; OTTHUMT00000347610; OTTHUMT0000…	chr7
17058770	1.32	0.0092	0.3052				chr7
17087933	1.38	0.0091	0.3052	RAD23B	RAD23 homolog B, nucleotide excision repair protein	NM_001244713; NM_001244724; NM_002874; ENST00000358015; ENST00000416373; ENST00000419616; ENST00000442587; ENST00000457811; AK293532; AK297986; AK316189; AY313777; BC020973; D21090; OTTHUMT00000053548; OTTHUMT00000053549; OTTHUMT00000053550; OTTHUMT00000053551; uc004bde.3; uc011lwa.2; uc011lwb.2; uc022blj.1	chr9
17105047	1.29	0.0092	0.3052	PGK1	phosphoglycerate kinase 1	NM_000291; ENST00000373316; ENST00000474281; ENST00000476531; ENST00000477335; ENST00000491291; AB062432; AK291081; AK295014; AK295182; AK298855; AK301632; AK301740; AK303848; AY423725; BC023234; BC103752; BC104837; BC113568; CR456716; EU794645; OTTHUMT00000057310; OTTHUMT00000057311; OTTHUMT00000057312; OTTHUMT00000057313; OTTHUMT00000057314; S81916; uc004ecz.4; uc011mqq.2	chrX
17119992	-1.47	0.0092	0.3052				TCONS_l2_00000780
16674211	1.22	0.0092	0.3052	RASAL2	RAS protein activator like 2	NM_004841; NM_170692; XM_005245622; XM_011510166; XM_011510167; XM_011510168; XM_011510169; ENST00000367649; ENST00000433130; ENST00000462775; ENST00000463079; ENST00000465723; AF047711; BC110611; OTTHUMT00000084758; OTTHUMT00000084760; OTTHUMT00000098166; OTTHUMT00000098167; OTTHUMT00000352415; uc001glq.3; uc001glr.3; uc009wxb.2; uc009wxc.3	chr1
16888216	-1.68	0.0092	0.3055	LOC101927055	uncharacterized LOC101927055	NR_120594	chr2
17117276	-1.17	0.0092	0.3058	DAZ4; DAZ1; DAZ2	deleted in azoospermia 4; deleted in azoospermia 1; deleted in azoospermia 2	NM_001005375; NM_004081; NM_020420; XM_011531482; XM_011531483; ENST00000382510; ENST00000405239; ENST00000426000; ENST00000449750; ENST00000466332; ENST00000540248; ENST00000620725; AF271087; BC047480; BC047617; BC114927; OTTHUMT00000102473; OTTHUMT00000102474; uc004fvl.3; uc004fvm.3; uc004fvn.3; uc004fvo.3; uc004fvt.3; uc004fwj.4; uc004fwl.3; uc004fwm.3; uc004fwp.3; uc010nxo.3	chrY
16705260	1.35	0.0092	0.3064	REEP3	receptor accessory protein 3	NM_001001330; XM_011539501; ENST00000298249; ENST00000373758; AK289976; AY562241; BC018658; BC068557; OTTHUMT00000048263; uc001jmt.3; uc009xpl.2	chr10
16669169	-1.48	0.0093	0.3065	CD2	CD2 molecule	NM_001767; XM_005271320; ENST00000369477; ENST00000369478; AK301154; AK303367; BC033583; M14362; M16336; M16445; OTTHUMT00000059039; OTTHUMT00000059112; uc001egu.4; uc010owz.1; uc010oxa.1	chr1
16689096	-1.34	0.0093	0.3065				chr1
16755900	-1.86	0.0093	0.3065				chr12
16762974	-1.2	0.0093	0.3065				chr12
16783342	1.12	0.0093	0.3065	FAM177A1	family with sequence similarity 177, member A1	NM_001079519; NM_001289022; NM_173607; ENST00000280987; ENST00000382406; ENST00000396472; ENST00000553852; ENST00000553901; ENST00000553955; ENST00000554052; ENST00000554794; ENST00000555211; ENST00000555260; ENST00000556858; BC029559; BX640884; OTTHUMT00000276648; OTTHUMT00000410815; OTTHUMT00000410816; OTTHUMT00000410817; OTTHUMT00000410818; OTTHUMT00000410819; OTTHUMT00000410820; OTTHUMT000004…	chr14
16809506	1.33	0.0093	0.3065	ARPP19	cAMP-regulated phosphoprotein 19kDa	NM_001306191; NM_001306195; NM_001306196; NM_006628; XM_005254133; ENST00000249822; ENST00000561650; ENST00000561971; ENST00000563277; ENST00000563566; ENST00000564163; ENST00000565288; ENST00000566423; ENST00000567669; ENST00000567830; ENST00000568196; ENST00000569281; ENST00000569723; AF084555; AK123616; BC003418; BC100015; CR457132; OTTHUMT00000419834; OTTHUMT00000419835; OTTHUMT00000419836; O…	chr15
16859034	-1.16	0.0093	0.3065	CLEC17A	C-type lectin domain family 17, member A	NM_001204118; NM_207390; NR_109784; NR_109785; XM_011528006; XM_011528007; XM_011528008; XR_936178; ENST00000339847; ENST00000417570; ENST00000547437; ENST00000551730; BC140848; BC144665; OTTHUMT00000403399; OTTHUMT00000403400; OTTHUMT00000403401; OTTHUMT00000403402; uc010dzn.2; uc010dzo.2; uc010xnt.2; uc010xnu.2	chr19
16918607	-1.53	0.0093	0.3065	MIR499B	microRNA 499b	NR_039912; uc021wch.1	chr20
16830754	1.3	0.0093	0.3076	KDM6B	lysine (K)-specific demethylase 6B	NM_001080424; XM_005256549; XM_005256550; XM_005256551; XM_005256552; XM_005256554; XM_006721483; XM_006721484; XM_011523750; XM_011523751; XM_011523752; XM_011523753; XM_011523754; ENST00000254846; ENST00000448097; ENST00000570632; ENST00000571047; BC009994; OTTHUMT00000440246; OTTHUMT00000440247; OTTHUMT00000440248; OTTHUMT00000440251; uc002giw.1; uc002gix.3; ENST00000572030; OTTHUMT00000440249	chr17
17094286	-1.24	0.0093	0.3077	LOC101929518; LOC642929	uncharacterized LOC101929518; general transcription factor II, i pseudogene	XR_252569; ENST00000621949	chr9
17008576	-1.17	0.0093	0.3077	GUCA1A	guanylate cyclase activator 1A (retina)	NM_000409; XM_006715073; XM_011514536; XM_011514537; XM_011514538; XM_011514539; ENST00000053469; ENST00000372958; ENST00000394237; ENST00000418175; ENST00000541991; AK125780; BC031663; L36859; OTTHUMT00000040546; OTTHUMT00000040549; OTTHUMT00000316582; OTTHUMT00000316583; uc003orx.3; uc010jxt.3	chr6
16701911	-1.23	0.0094	0.3091	LOC105376363	uncharacterized LOC105376363	XR_930579; XR_959147	chr10
16902905	1.13	0.0094	0.3091	LOC101928067	uncharacterized LOC101928067	XR_244857; XR_251180; XR_923333; XR_929228; XR_929229; ENST00000419784	chr2
16857429	1.18	0.0094	0.3091	CLPP	caseinolytic mitochondrial matrix peptidase proteolytic subunit	NM_006012; ENST00000245816; ENST00000594780; ENST00000596070; ENST00000596149; ENST00000596605; ENST00000597326; BC002956; OTTHUMT00000452984; OTTHUMT00000452985; OTTHUMT00000452986; OTTHUMT00000452987; OTTHUMT00000452988; OTTHUMT00000458271; uc002mem.1	chr19
17119388	-1.5	0.0094	0.3091				tc5220179
16677612	1.22	0.0094	0.3091				chr1
17110086	-1.21	0.0094	0.3091	RPGR	retinitis pigmentosa GTPase regulator	NM_000328; NM_001034853; XM_005272633; XM_011543940; ENST00000318842; ENST00000339363; ENST00000378505; ENST00000464437; ENST00000470183; ENST00000474584; ENST00000476559; ENST00000482855; ENST00000494707; ENST00000494841; AK291832; BC031624; OTTHUMT00000056234; OTTHUMT00000056235; OTTHUMT00000056236; OTTHUMT00000056237; OTTHUMT00000056239; OTTHUMT00000056240; OTTHUMT00000355886; OTTHUMT000003558…	chrX
16701106	1.17	0.0095	0.3095	CHML	choroideremia-like (Rab escort protein 2)	NM_001821; ENST00000366553; BC117360; OTTHUMT00000095712; uc001hzd.3	chr1
16704436	-1.45	0.0095	0.3095				chr10
16704842	-1.45	0.0095	0.3095				chr10
16785948	1.25	0.0095	0.3095	LOC100506411	uncharacterized LOC100506411	XR_110219; XR_172046; XR_245779; XR_253271; XR_915757; XR_915758; XR_915759; XR_944003; XR_944004; XR_944005	chr14
16787409	1.22	0.0095	0.3095	PSMC1	proteasome 26S subunit, ATPase 1	NM_002802; ENST00000261303; ENST00000553835; ENST00000554624; ENST00000555679; ENST00000555787; ENST00000557357; AK124201; BC000512; BC016368; L02426; OTTHUMT00000411253; OTTHUMT00000411254; OTTHUMT00000411255; OTTHUMT00000411256; OTTHUMT00000411257; OTTHUMT00000411259; uc001xyf.3; uc001xyg.3; uc001xyh.3	chr14
16892601	1.19	0.0095	0.3095	UGT1A1; UGT1A6; UGT1A4; UGT1A10; UGT1A8; UGT1A7; UGT1A5; UGT1A3; UGT1A9	UDP glucuronosyltransferase 1 family, polypeptide A1; UDP glucuronosyltransferase 1 family, polypeptide A6; UDP glucuronosyltransferase 1 family, polypeptide A4; UDP glucuronosyltransferase 1 family, polypeptide A10; UDP glucuronosyltransferase 1 family, polypeptide A8; UDP glucuronosyltransferase 1 family, polypeptide A7; UDP glucuronosyltransferase 1 family, polypeptide A5; UDP glucuronosyltran…	NM_000463; NM_001072; NM_007120; NM_019075; NM_019076; NM_019077; NM_019078; NM_019093; NM_021027; NM_205862; ENST00000305139; ENST00000305208; ENST00000344644; ENST00000354728; ENST00000360418; ENST00000373409; ENST00000373414; ENST00000373424; ENST00000373426; ENST00000373445; ENST00000373450; ENST00000406651; ENST00000441351; ENST00000446481; ENST00000450233; ENST00000478062; ENST00000480628; …	chr2
16922078	1.51	0.0095	0.3095	KRTAP20-1	keratin associated protein 20-1	NM_181615; ENST00000334664; AB096955; BC104846; BC104872; OTTHUMT00000128253; uc011ade.2	chr21
16933548	-1.23	0.0095	0.3095				chr22
17020731	-1.16	0.0095	0.3095				chr6
17123784	-1.32	0.0095	0.3095				TCONS_l2_00021489
16805797	-1.16	0.0095	0.3096	OR4F15	olfactory receptor, family 4, subfamily F, member 15	NM_001001674; ENST00000332238; ENST00000536946; BC137064; BC137065; OTTHUMT00000417594; uc010uts.2	chr15
16838085	-1.21	0.0095	0.3098	PRCD	progressive rod-cone degeneration	NM_001077620; NR_033357; XM_011525184; ENST00000397630; ENST00000397633; ENST00000465808; ENST00000586148; ENST00000587289; ENST00000587813; ENST00000590555; ENST00000591317; ENST00000592014; ENST00000592340; ENST00000592432; AK125617; BC146898; BC146904; DQ390338; OTTHUMT00000255256; OTTHUMT00000255257; OTTHUMT00000450595; OTTHUMT00000450596; OTTHUMT00000450597; OTTHUMT00000450598; OTTHUMT000004…	chr17
16924792	1.16	0.0096	0.31	CLDN8	claudin 8	NM_199328; ENST00000399899; AY358707; BC020866; BC058004; GQ472207; OTTHUMT00000182260; uc002ynu.2	chr21
16944929	-1.15	0.0095	0.31	LOC105374312	coiled-coil domain-containing protein 86-like	XM_011513373	chr3
17085685	1.26	0.0096	0.31	TJP2	tight junction protein 2	NM_001170414; NM_001170415; NM_001170416; NM_001170630; NM_004817; NM_201629; XM_005252314; XM_006717324; XM_011519204; XM_011519205; XM_011519206; XM_011519207; XM_011519208; XM_011519209; ENST00000265384; ENST00000348208; ENST00000377245; ENST00000377259; ENST00000413932; ENST00000423935; ENST00000453658; ENST00000535702; ENST00000539225; ENST00000606364; AF489824; AK025185; AK295016; AK295034;…	chr9
17118283	-1.2	0.0096	0.31	LOC100131372	uncharacterized LOC100131372	XR_108721; XR_171616; AK126634	chr7
16987673	1.34	0.0096	0.31	PAM	peptidylglycine alpha-amidating monooxygenase	NM_000919; NM_001177306; NM_138766; NM_138821; NM_138822; NR_033440; XM_006714632; XM_006714634; XM_006714636; XM_006714638; XM_006714639; XM_006714640; XM_011543418; XM_011543419; XM_011543420; XM_011543421; XM_011543422; XM_011543423; XM_011543424; XM_011543425; XM_011543426; XM_011543427; XR_948263; XR_948264; XR_948265; XR_948266; ENST00000304400; ENST00000345721; ENST00000346918; ENST0000034…	chr5
16741142	1.34	0.0096	0.3102	ALDH3B2	aldehyde dehydrogenase 3 family, member B2	NM_000695; NM_001031615; XM_011544851; ENST00000349015; ENST00000525827; ENST00000528756; ENST00000530069; ENST00000531248; ENST00000531881; ENST00000533962; ENST00000534425; AK299956; BC007685; BT006810; OTTHUMT00000394004; OTTHUMT00000394006; OTTHUMT00000394007; OTTHUMT00000394008; OTTHUMT00000394009; OTTHUMT00000394010; OTTHUMT00000394011; uc001omr.3; uc001oms.3; uc009ysa.1; AK092464	chr11
17119742	1.47	0.0096	0.3102				tc5314089
16872884	-1.4	0.0096	0.3102	PSG6	pregnancy specific beta-1-glycoprotein 6	NM_001031850; NM_002782; ENST00000187910; ENST00000292125; ENST00000402456; ENST00000402603; ENST00000595062; ENST00000601833; BC020652; M33666; OTTHUMT00000321435; OTTHUMT00000321436; OTTHUMT00000321437; OTTHUMT00000321438; OTTHUMT00000464372; OTTHUMT00000464373	chr19
16980122	-1.38	0.0096	0.3102				chr4
17050538	1.08	0.0096	0.3102	CAV2; CAV1	caveolin 2; caveolin 1	NM_001206747; NM_001206748; NM_001233; NM_198212; ENST00000222693; ENST00000343213; ENST00000393480; ENST00000460222; ENST00000462876; ENST00000465451; ENST00000467035; ENST00000472470; ENST00000477018; ENST00000478226; ENST00000484871; ENST00000485561; ENST00000490906; ENST00000495841; ENST00000498493; AB451285; AF035752; AY353255; BC005256; BT007051; CR407685; OTTHUMT00000059735; OTTHUMT0000014…	chr7
16678518	1.15	0.0096	0.3103	RHOU; DUSP5P1	ras homolog family member U; dual specificity phosphatase 5 pseudogene 1	NM_021205; NR_002834; NR_037962; ENST00000366691; AB051826; AB074878; AF211836; AF251701; AF282258; AF378087; AK289971; BC040076; OTTHUMT00000092555; uc001htd.2; uc001htf.3; uc021pkj.1	chr1
16714491	1.11	0.0096	0.3103	MIR548F1	microRNA 548f-1	NR_031642; ENST00000408667	chr10
16956691	1.31	0.0096	0.3103	CPOX	coproporphyrinogen oxidase	NM_000097; XM_005247125; XM_011512437; ENST00000264193; ENST00000510489; ENST00000512905; ENST00000513674; ENST00000515041; AK290140; AK299692; BC017210; BC023551; BC023554; BX648974; D16611; OTTHUMT00000358900; OTTHUMT00000358901; OTTHUMT00000358902; OTTHUMT00000358903; OTTHUMT00000358904; uc003dsx.3; uc011bgz.2	chr3
17097773	1.27	0.0096	0.3103	SNORA70C	small nucleolar RNA, H/ACA box 70C	NR_003708; ENST00000384538; uc022bmp.1	chr9
17125402	-1.46	0.0096	0.3104				TCONS_l2_00030039
16828270	-1.54	0.0097	0.3105				chr16
16750457	1.2	0.0097	0.3118	SLC48A1	solute carrier family 48 (heme transporter), member 1	NM_017842; XM_005269016; XM_011538557; XM_011538558; ENST00000442218; ENST00000442892; ENST00000476104; ENST00000547002; ENST00000548498; ENST00000549243; ENST00000551301; ENST00000552003; AK294075; BC002759; BC026344; BC065033; OTTHUMT00000346966; OTTHUMT00000346967; OTTHUMT00000346970; OTTHUMT00000405504; OTTHUMT00000405505; OTTHUMT00000405506; OTTHUMT00000405507; OTTHUMT00000405508; uc001rqc.3…	chr12
16691850	-1.35	0.0098	0.3122				chr1
16693976	1.87	0.01	0.3122	MUC1	mucin 1, cell surface associated	NM_001018016; NM_001018017; NM_001044390; NM_001044391; NM_001044392; NM_001044393; NM_001204285; NM_001204286; NM_001204287; NM_001204288; NM_001204289; NM_001204290; NM_001204291; NM_001204292; NM_001204293; NM_001204294; NM_001204295; NM_001204296; NM_001204297; NM_002456; ENST00000337604; ENST00000338684; ENST00000342482; ENST00000343256; ENST00000368389; ENST00000368390; ENST00000368392; ENS…	chr1
16695046	-1.3	0.0099	0.3122	OR10X1	olfactory receptor, family 10, subfamily X, member 1 (gene/pseudogene)	NM_001004477; ENST00000368150; OTTHUMT00000051850; uc010pin.2	chr1
16699435	1.17	0.0099	0.3122	BPNT1	3(2), 5-bisphosphate nucleotidase 1	NM_001286149; NM_001286150; NM_001286151; NM_006085; XM_005272998; XM_005272999; XM_005273000; XM_005273004; XM_005273005; XM_006711114; XM_011509063; XM_011509064; XM_011509065; ENST00000322067; ENST00000354807; ENST00000414869; ENST00000463953; ENST00000469520; ENST00000480959; ENST00000482136; ENST00000498237; ENST00000498791; ENST00000544404; ENST00000548668; AF125042; AK021941; AK291943; AK2…	chr1
16704298	-1.39	0.01	0.3122				chr10
16705216	1.55	0.0099	0.3122	LOC105378325	uncharacterized LOC105378325	XR_945999; XR_959553	chr10
16734473	-1.42	0.0098	0.3122				chr11
16745509	1.11	0.01	0.3122	MIR100	microRNA 100	NR_029515; ENST00000385259; uc001pyh.1	chr11
16750300	1.16	0.01	0.3122	TMEM117	transmembrane protein 117	NM_001286211; NM_001286212; NM_001286213; NM_032256; XM_011538831; XM_011538832; XM_011538833; XM_011538834; XM_011538835; ENST00000266534; ENST00000546387; ENST00000546868; ENST00000546978; ENST00000550495; ENST00000550623; ENST00000551577; ENST00000553253; AK057287; AK097511; BC030284; BC060798; OTTHUMT00000403967; OTTHUMT00000403968; OTTHUMT00000403969; OTTHUMT00000403970; OTTHUMT00000403971; …	chr12
16757549	-1.2	0.0099	0.3122	LOC102723639	uncharacterized LOC102723639	XR_429190; XR_432887; XR_914543; XR_945384	chr12
16776103	-1.32	0.0098	0.3122	ZIC2	Zic family member 2	NM_007129; XM_011521110; ENST00000376335; ENST00000468291; ENST00000477213; ENST00000490085; ENST00000620342; AF104902; AF193855; AF339806; OTTHUMT00000045618; OTTHUMT00000045619; OTTHUMT00000045621; OTTHUMT00000045622; uc001von.3	chr13
16796541	-1.16	0.01	0.3122				chr14
16802696	-1.13	0.0098	0.3122				chr15
16810019	1.87	0.0098	0.3122				chr15
16820570	1.56	0.0099	0.3122				chr16
16821280	1.37	0.01	0.3122	GAN	gigaxonin	NM_022041; ENST00000568107; AF291673; BC044840; OTTHUMT00000269050; uc002fgo.3; ENST00000567335; OTTHUMT00000432301	chr16
16839836	1.18	0.0099	0.3122	NCBP3	nuclear cap binding subunit 3	NM_001114118; XM_005256717; XM_006721556; XM_011523954; XM_011523955; XM_011523956; XR_429819; ENST00000389005; ENST00000574379; ENST00000574911; ENST00000575815; ENST00000577169; AK125048; BC011733; OTTHUMT00000438383; OTTHUMT00000438384; OTTHUMT00000438385; OTTHUMT00000438387; OTTHUMT00000438388	chr17
16857794	1.4	0.0098	0.3122	LRRC8E	leucine rich repeat containing 8 family, member E	NM_001268284; NM_001268285; NM_025061; XM_011528319; ENST00000306708; ENST00000593511; ENST00000598224; ENST00000599367; ENST00000618098; BC070089; BX538180; OTTHUMT00000461354; OTTHUMT00000461356; OTTHUMT00000461357; OTTHUMT00000462281; uc002mir.3	chr19
16858386	1.42	0.0099	0.3122	LDLR	low density lipoprotein receptor	NM_000527; NM_001195798; NM_001195799; NM_001195800; NM_001195803; XM_011528010; XM_011528011; XR_244074; ENST00000252444; ENST00000455727; ENST00000535915; ENST00000545707; ENST00000557933; ENST00000557958; ENST00000558013; ENST00000558518; ENST00000558528; ENST00000559340; ENST00000560173; ENST00000560467; ENST00000560502; ENST00000560628; AK295612; AK296312; AK299038; AK300313; AY114155; BC014…	chr19
16860208	-1.33	0.0099	0.3122	LOC105372323	uncharacterized LOC105372323	XR_919484; XR_919485; XR_936427; XR_936428	chr19
16861895	1.22	0.0098	0.3122	NFKBIB	nuclear factor of kappa light polypeptide gene enhancer in B-cells inhibitor, beta	NM_001243116; NM_002503; NR_040515; XM_006723226; XM_006723227; ENST00000313582; ENST00000392079; ENST00000509705; ENST00000572515; ENST00000575359; ENST00000576510; AK290569; BC015528; BT006743; OTTHUMT00000438151; OTTHUMT00000438152; OTTHUMT00000438153; OTTHUMT00000438154; OTTHUMT00000438155; uc002ojw.3; uc002ojx.3; uc002ojy.3; uc010egk.2	chr19
16881242	-1.34	0.0098	0.3122	OR7E91P	olfactory receptor, family 7, subfamily E, member 91 pseudogene	NR_002185; BC030991; OTTHUMT00000334197; uc002sho.3; uc010fdz.3	chr2
16888910	-1.25	0.0098	0.3122				chr2
16900140	-1.84	0.0099	0.3122	IGK; IGKV3-20; IGKC	immunoglobulin kappa locus; immunoglobulin kappa variable 3-20; immunoglobulin kappa constant	BC062704; OTTHUMT00000323388; BC016380; AK129807; BC032451; BC092453	chr2
16912975	1.13	0.0097	0.3122	ACSS2	acyl-CoA synthetase short-chain family member 2	NM_001076552; NM_001242393; NM_018677; XM_005260455; XM_005260456; XM_006723826; XM_011528905; XM_011528906; XM_011528907; XM_011528908; XM_011528909; XM_011528910; XM_011528911; XM_011528912; ENST00000253382; ENST00000360596; ENST00000461051; ENST00000464399; ENST00000467019; ENST00000468550; ENST00000470315; ENST00000473172; ENST00000475459; ENST00000476922; ENST00000477932; ENST00000480274; EN…	chr20
16918102	1.16	0.01	0.3122	NINL	ninein-like	NM_025176; XM_005260679; XM_011529186; XM_011529187; XM_011529188; XM_011529189; XM_011529190; XM_011529191; XM_011529192; XM_011529193; XM_011529194; XM_011529195; XM_011529196; XM_011529197; XM_011529198; ENST00000278886; ENST00000336104; ENST00000422516; ENST00000461642; ENST00000464285; ENST00000489780; ENST00000496509; AK093569; AK293991; BC036380; EU718622; OTTHUMT00000078440; OTTHUMT000000…	chr20
16918928	-1.21	0.0098	0.3122	DLGAP4-AS1	DLGAP4 antisense RNA 1	NR_109939; ENST00000425233; ENST00000433238; ENST00000439595; ENST00000559455; ENST00000559804	chr20
16952280	-1.15	0.0099	0.3122	SCN5A	sodium channel, voltage gated, type V alpha subunit	NM_000335; NM_001099404; NM_001099405; NM_001160160; NM_001160161; NM_198056; XM_006713282; XM_011533991; XM_011533992; ENST00000327956; ENST00000333535; ENST00000413689; ENST00000414099; ENST00000423572; ENST00000425664; ENST00000449557; ENST00000450102; ENST00000451551; ENST00000455624; ENST00000464652; ENST00000476683; ENST00000491944; ENST00000612060; AB158469; AB158470; AF482988; AJ310890; A…	chr3
16960479	1.25	0.01	0.3122	SERP1	stress-associated endoplasmic reticulum protein 1	NM_014445; XM_011512698; ENST00000239944; ENST00000463647; ENST00000479209; ENST00000484608; ENST00000487153; ENST00000490945; ENST00000491195; ENST00000491660; AB022427; AF136975; AK125413; BC039424; BC108314; BC112364; BC112365; CR533472; OTTHUMT00000357239; OTTHUMT00000357243; OTTHUMT00000357244; OTTHUMT00000357245; OTTHUMT00000357246; OTTHUMT00000357247; OTTHUMT00000357249; uc003exy.3; uc003e…	chr3
16978470	1.26	0.01	0.3122	UBE2D3	ubiquitin conjugating enzyme E2D 3	NM_001300795; NM_003340; NM_181886; NM_181887; NM_181888; NM_181889; NM_181890; NM_181891; NM_181892; NM_181893; XM_005263200; XM_005263205; XM_006714297; XM_006714299; XM_006714300; XM_011532225; XM_011532226; XM_011532227; ENST00000321805; ENST00000338145; ENST00000343106; ENST00000349311; ENST00000350435; ENST00000357194; ENST00000394801; ENST00000394803; ENST00000394804; ENST00000453744; ENST…	chr4
17005396	1.08	0.01	0.3122	GMNN	geminin, DNA replication inhibitor	NM_001251989; NM_001251990; NM_001251991; NM_015895; XM_005249159; XM_011514651; ENST00000230056; ENST00000356509; ENST00000378054; ENST00000378059; ENST00000468943; ENST00000476555; ENST00000620958; AF067855; AK222992; BC005185; BC005389; OTTHUMT00000040021; OTTHUMT00000040022; OTTHUMT00000040023; OTTHUMT00000353941; OTTHUMT00000353942; OTTHUMT00000353943; uc003nem.3; uc003nen.3; uc021ymn.1; uc0…	chr6
17011391	-1.43	0.0098	0.3122				chr6
17011832	1.35	0.0099	0.3122	MARCKS	myristoylated alanine-rich protein kinase C substrate	NM_002356; ENST00000612661; ENST00000617290; BC089040; D10522; M68956; OTTHUMT00000476910; uc003pvy.4	chr6
17035969	1.77	0.0099	0.3122				chr6_mcf_hap5
17057114	1.1	0.0099	0.3122	POLR2J4	polymerase (RNA) II (DNA directed) polypeptide J4, pseudogene	NR_003655; ENST00000427076; BC017250; BC017341; BX538054; OTTHUMT00000339134; uc003tjc.2; uc003tje.4; uc003tjh.2	chr7
17061238	1.23	0.01	0.3122	DNAJC2	DnaJ (Hsp40) homolog, subfamily C, member 2	NM_001129887; NM_014377; XM_005250269; XM_011516028; XM_011516029; XM_011516030; ENST00000249270; ENST00000379257; ENST00000379263; ENST00000412522; ENST00000426036; ENST00000454277; ENST00000464253; ENST00000475065; ENST00000483637; ENST00000492497; AK126382; AL832847; BC056682; BC125057; OTTHUMT00000347891; OTTHUMT00000347892; OTTHUMT00000347893; OTTHUMT00000347894; OTTHUMT00000347895; OTTHUMT0…	chr7
17063673	-1.24	0.01	0.3122	LOC105375538	uncharacterized LOC105375538	XR_928054; XR_928055; XR_928056; XR_928057; XR_928058; XR_928059; XR_928060; XR_956240; XR_956241; XR_956242; XR_956243; XR_956244; XR_956245; XR_956246	chr7
17069152	-1.26	0.0097	0.3122	LOC101929488	uncharacterized LOC101929488	NR_125818; ENST00000519714; ENST00000521446	chr8
17069361	-1.17	0.0099	0.3122	LOC101929628	uncharacterized LOC101929628	XR_428350; XR_428351; XR_428353; XR_428354; XR_432309; XR_432310; XR_432312; XR_432313; XR_928953; XR_928954; XR_928955; XR_928956; XR_928957; XR_928958; XR_928959; XR_928961; XR_928962; XR_928963; XR_928964; XR_928965; XR_928966; XR_928967; XR_928968; XR_957007; XR_957008; XR_957010; XR_957011; XR_957012; XR_957013; XR_957014; XR_957015; XR_957016; XR_957018; XR_957019; XR_957020; XR_957021; XR_…	chr8
17095041	-1.4	0.0098	0.3122				chr9
17100679	-1.45	0.0098	0.3122				chrM
17117786	-1.15	0.0097	0.3122				chr17_gl000205_random
17118674	-1.09	0.0098	0.3122				tc4985332
17121750	-1.18	0.0097	0.3122				TCONS_l2_00011160
17121834	-1.21	0.0098	0.3122				TCONS_l2_00011427
16734119	-1.2	0.01	0.3122	PIDD1	p53-induced death domain protein 1	NM_145886; NM_145887; XM_005253005; XM_005253006; XM_005253007; XM_005253008; XM_011520209; XM_011520210; XM_011520211; XM_011520212; XM_011520213; XR_930877; ENST00000347755; ENST00000411829; ENST00000524486; ENST00000525028; ENST00000527357; ENST00000527812; ENST00000528122; ENST00000530911; ENST00000531286; ENST00000534525; ENST00000534649; AB208832; AB209529; AF229178; AF274972; BC014904; OTT…	chr11
16737316	-1.27	0.01	0.3122	LOC100507144	uncharacterized LOC100507144	NR_120528; ENST00000528366; ENST00000530263	chr11
16828640	1.15	0.01	0.3123	GCSH	glycine cleavage system protein H (aminomethyl carrier)	NM_004483; NR_033249; ENST00000315467; OTTHUMT00000269049; uc002fgd.3; uc002fge.3	chr16
17024594	-1.34	0.01	0.3123				chr6
16675658	1.18	0.0101	0.3123				chr1
16699833	1.43	0.0101	0.3123	WDR26	WD repeat domain 26	NM_001115113; NM_025160; XM_005273273; XM_006711817; XM_011544280; XM_011544281; XM_011544282; XR_247043; ENST00000414423; ENST00000443112; ENST00000445239; ENST00000477425; ENST00000479727; ENST00000479778; ENST00000480676; ENST00000486652; ENST00000489825; AK299230; AY221751; AY304473; BC034498; BC052301; EF011612; OTTHUMT00000091760; OTTHUMT00000091761; OTTHUMT00000091762; OTTHUMT00000091764; …	chr1
16700206	1.15	0.0101	0.3123	TRIM11	tripartite motif containing 11	NM_145214; XM_011544285; ENST00000284551; ENST00000366699; ENST00000475775; ENST00000493030; ENST00000602308; ENST00000602582; AF327056; AK074866; AK226119; AK301859; BC011629; BC069227; OTTHUMT00000095995; OTTHUMT00000096434; OTTHUMT00000099232; OTTHUMT00000467429; OTTHUMT00000467430; OTTHUMT00000467431; uc001hss.3; uc001hst.1; uc010pvx.2; AL360165	chr1
16730817	1.24	0.0101	0.3123				chr11
16736914	-1.27	0.0101	0.3123				chr11
16780186	-1.25	0.0101	0.3123	GPC5-AS2	GPC5 antisense RNA 2	NR_120382	chr13
16850625	1.09	0.0101	0.3123	TGIF1	TGFB-induced factor homeobox 1	NM_001278682; NM_001278684; NM_001278686; NM_003244; NM_170695; NM_173207; NM_173208; NM_173209; NM_173210; NM_173211; NM_174886; XM_011525735; ENST00000330513; ENST00000343820; ENST00000345133; ENST00000400167; ENST00000401449; ENST00000405385; ENST00000407501; ENST00000472042; ENST00000546979; ENST00000547233; ENST00000548489; ENST00000549253; ENST00000549468; ENST00000549546; ENST00000549780; …	chr18
16878443	1.24	0.0101	0.3123	FOSL2	FOS-like antigen 2	NM_005253; XM_005264231; XM_006711976; XM_006711977; ENST00000264716; ENST00000379619; ENST00000436647; ENST00000460736; AK026959; AK302622; BC022791; BX647822; CR542262; OTTHUMT00000215116; OTTHUMT00000215117; OTTHUMT00000324561; OTTHUMT00000324562; uc002rma.3; uc010ymi.2; uc021vfg.1	chr2
16880814	1.21	0.0101	0.3123	MEIS1	Meis homeobox 1	NM_002398; XM_005264321; XM_005264322; XM_005264323; XM_005264324; XM_005264325; XR_244932; XR_244933; ENST00000272369; ENST00000398506; ENST00000409517; ENST00000409622; ENST00000437869; ENST00000450027; ENST00000466811; ENST00000475239; ENST00000488550; ENST00000490726; ENST00000491706; ENST00000495021; ENST00000496248; ENST00000498705; ENST00000542964; ENST00000560281; ENST00000606455; AK09817…	chr2
16938630	-1.22	0.0101	0.3123	GPD1L	glycerol-3-phosphate dehydrogenase 1-like	NM_015141; XM_005264983; XM_006713068; ENST00000282541; ENST00000425459; ENST00000428684; ENST00000429432; ENST00000431009; ENST00000474846; ENST00000496151; AK125404; AK292808; BC028726; OTTHUMT00000341975; OTTHUMT00000341976; OTTHUMT00000342012; OTTHUMT00000342013; OTTHUMT00000342014; OTTHUMT00000342015; OTTHUMT00000342016; uc003cew.3	chr3
16980405	1.22	0.0101	0.3123	SLC10A7	solute carrier family 10, member 7	NM_001029998; NM_001300842; NM_032128; XM_011532311; XM_011532312; XM_011532313; XM_011532314; XR_938780; ENST00000335472; ENST00000394059; ENST00000432059; ENST00000502607; ENST00000507030; ENST00000507560; ENST00000511315; ENST00000511374; ENST00000513583; AK126000; AK291046; AY346324; BC023288; BC063471; BC120970; BC120971; BC127626; BC127627; BC148252; BC150308; DQ122860; DQ122861; DQ871036; …	chr4
17116908	-1.18	0.0101	0.3123				chrY
17046845	1.15	0.0101	0.3129	POM121	POM121 transmembrane nucleoporin	NM_001257190; NM_172020; XM_005250726; XM_005250727; XM_006716194; XM_006716196; XM_011516730; ENST00000358357; ENST00000395270; ENST00000434423; ENST00000446813; ENST00000627934; AK292548; BC008794; OTTHUMT00000252020; OTTHUMT00000252021; OTTHUMT00000347344; uc003twk.2; uc010lam.1	chr7
17124544	1.25	0.0102	0.3134				TCONS_l2_00025969
17063787	-1.25	0.0102	0.3136	TRBV6-7	T cell receptor beta variable 6-7 (non-functional)	OTTHUMT00000485140; OTTHUMT00000351217	chr7
17021323	1.16	0.0102	0.3141	TBX18	T-box 18	NM_001080508; XM_006715602; XM_011536247; XM_011536248; XM_011536249; ENST00000330469; ENST00000369663; ENST00000606325; ENST00000606521; ENST00000606621; ENST00000606784; BC040697; BC132715; BC157841; OTTHUMT00000041378; OTTHUMT00000470355; OTTHUMT00000470356; OTTHUMT00000470357; OTTHUMT00000470359; OTTHUMT00000470364; uc010kbq.2	chr6
16674283	-1.5	0.0102	0.3141				chr1
16705829	1.58	0.0102	0.3141				chr10
16755520	1.15	0.0103	0.3141	SLC25A3	solute carrier family 25 (mitochondrial carrier; phosphate carrier), member 3	NM_002635; NM_005888; NM_213611; ENST00000188376; ENST00000228318; ENST00000401722; ENST00000546766; ENST00000547444; ENST00000547534; ENST00000547869; ENST00000547908; ENST00000548046; ENST00000548480; ENST00000548847; ENST00000549338; ENST00000550695; ENST00000551123; ENST00000551265; ENST00000551917; ENST00000552981; AB064666; BC000998; BC001328; BC003504; BC004345; BC006455; BC011574; BC01164…	chr12
16840766	1.26	0.0102	0.3141	LOC100128281	uncharacterized LOC100128281	AK128353	chr17
16843987	1.2	0.0102	0.3141	PCGF2	polycomb group ring finger 2	NM_007144; XM_005257640; XM_005257641; XM_005257642; XM_006725342; XM_006725344; XM_006725345; ENST00000610440; ENST00000610747; ENST00000611883; ENST00000616129; ENST00000616199; ENST00000618506; ENST00000618941; ENST00000620225; ENST00000631566; ENST00000631610; ENST00000632068; ENST00000632316; ENST00000632510; ENST00000633865; BC004858; BC024255; BX647429; D13969; OTTHUMT00000477447; OTTHUMT0…	chr17
16844817	2.08	0.0103	0.3141	KRT16	keratin 16, type I	NM_005557; ENST00000301653; ENST00000593067; AF061812; AK290853; BC039169; OTTHUMT00000257408; OTTHUMT00000449088; uc002hxg.4	chr17
16875200	-1.49	0.0103	0.3141	LOC284379	solute carrier family 7 (cationic amino acid transporter, y+ system), member 3 pseudogene	NR_002938; ENST00000599707; ENST00000600193; uc021uzi.1	chr19
16943452	1.21	0.0102	0.3141	NXPE3	neurexophilin and PC-esterase domain family, member 3	NM_001134456; NM_145037; ENST00000273347; ENST00000422132; ENST00000474165; ENST00000477909; ENST00000487830; ENST00000491511; ENST00000495842; ENST00000616286; AK289689; AY358207; BC009431; OTTHUMT00000353711; OTTHUMT00000353712; OTTHUMT00000353713; OTTHUMT00000353714; OTTHUMT00000353906; OTTHUMT00000353907; uc003dvn.3; uc010hpn.3	chr3
17028423	1.29	0.0102	0.3141				chr6_cox_hap2
17068134	-3.03	0.0102	0.3141				chr8
17099076	1.61	0.0102	0.3141	PTGES	prostaglandin E synthase	NM_004878; XM_011519210; ENST00000340607; ENST00000481476; AF027740; AF217965; AK127663; BC008280; OTTHUMT00000054599; OTTHUMT00000054600; uc004byi.3; uc010myy.3; AF010316	chr9
16744138	1.12	0.0103	0.3142	EXPH5	exophilin 5	NM_001144763; NM_001144764; NM_001144765; NM_001308019; NM_015065; XM_011542696; XM_011542698; XM_011542699; XM_011542700; ENST00000265843; ENST00000524840; ENST00000525344; ENST00000526312; ENST00000531386; ENST00000533052; AK303993; AK304212; AY099469; BC113119; BC117701; OTTHUMT00000390279; OTTHUMT00000390280; OTTHUMT00000390282; OTTHUMT00000390283; OTTHUMT00000390284; OTTHUMT00000390285; uc00…	chr11
17097128	1.25	0.0103	0.3142				chr9
16736931	-1.14	0.0103	0.3142	LOC105376607	uncharacterized LOC105376607	XR_931152; XR_931153; XR_960289; XR_960290	chr11
16965044	-1.15	0.0103	0.3142	DRD5	dopamine receptor D5	NM_000798; ENST00000304374; AY136750; BC009748; uc003gmb.4	chr4
16965710	-1.23	0.0103	0.3142	TBC1D19	TBC1 domain family, member 19	XM_011513851; XR_925333; XR_925335	chr4
17048603	-1.4	0.0103	0.3142				chr7
17123322	1.21	0.0103	0.3142				TCONS_l2_00019485
16773032	1.55	0.0103	0.3143				chr13
17051067	-1.32	0.0103	0.3147	LOC101928333	uncharacterized LOC101928333	NR_110194; NR_110195; ENST00000413812; ENST00000450061	chr7
16715847	2.14	0.0104	0.3148				chr10
16778788	-1.23	0.0104	0.3148	LINC01055	long intergenic non-protein coding RNA 1055	NR_125786	chr13
16804294	1.1	0.0104	0.3148	PDE8A	phosphodiesterase 8A	NM_001243137; NM_002605; NM_173454; XM_005254933; XM_006720568; XM_011521667; XM_011521668; ENST00000310298; ENST00000339708; ENST00000394553; ENST00000478717; ENST00000485596; ENST00000557819; ENST00000557954; ENST00000557957; ENST00000558543; ENST00000559086; ENST00000559742; ENST00000560333; ENST00000560789; ENST00000561024; ENST00000561105; ENST00000561374; AF332653; AF388183; AF388184; AF388…	chr15
16821614	1.41	0.0104	0.3148	COX4I1	cytochrome c oxidase subunit IV isoform 1	NM_001861; XM_005255798; XM_011522871; ENST00000253452; ENST00000561569; ENST00000562336; ENST00000562929; ENST00000563774; ENST00000564544; ENST00000564648; ENST00000564903; ENST00000565078; ENST00000566115; ENST00000566405; ENST00000566617; ENST00000567241; ENST00000567266; ENST00000568339; ENST00000568794; ENST00000569997; ENST00000570123; AK027136; BC008704; BC021236; BC047869; BC062437; BT01…	chr16
16851688	1.2	0.0104	0.3148				chr18
17005922	1.11	0.0104	0.3148	ZSCAN9	zinc finger and SCAN domain containing 9	NM_001199479; NM_001199480; NM_006299; XM_011514875; XM_011514876; XM_011514877; XM_011514878; XM_011514879; XM_011514880; XM_011514881; ENST00000252207; ENST00000425468; ENST00000526391; ENST00000527436; ENST00000527844; ENST00000531941; ENST00000531979; ENST00000531981; AK304013; AY261373; AY550973; BC010374; OTTHUMT00000040183; OTTHUMT00000383020; OTTHUMT00000383021; OTTHUMT00000383022; OTTHUM…	chr6
17020700	-1.38	0.0104	0.3148	LOC105377851	uncharacterized LOC105377851	XR_942678; XR_954700	chr6
17121522	-1.23	0.0104	0.3148				TCONS_l2_00010200
16782939	-1.19	0.0104	0.3149	LOC105370420	uncharacterized LOC105370420	XR_915417; XR_943662	chr14
16839104	1.63	0.0104	0.3149				chr17
17122126	1.33	0.0104	0.3149				TCONS_l2_00013110
16902271	-1.35	0.0104	0.3149				chr2
16671901	1.37	0.0105	0.315	RAB25	RAB25, member RAS oncogene family	NM_020387; ENST00000361084; ENST00000463614; ENST00000473336; ENST00000487325; ENST00000497968; ENST00000615862; AF083124; AF274025; BC009831; BC033322; OTTHUMT00000046185; OTTHUMT00000046186; OTTHUMT00000046187; OTTHUMT00000046188; OTTHUMT00000046189; uc001fnc.3	chr1
16698466	1.26	0.0105	0.315	NUAK2	NUAK family, SNF1-like kinase, 2	NM_030952; XM_005245515; XM_011510029; ENST00000367157; AK303577; BC017306; BX537564; OTTHUMT00000090390; uc001hce.3; uc009xbj.1	chr1
16756473	1.81	0.0105	0.315				chr12
16777272	1.89	0.0105	0.315				chr13
16798140	1.16	0.0105	0.315				chr15
16827679	1.61	0.0106	0.315	NQO1	NAD(P)H dehydrogenase, quinone 1	NM_000903; NM_001025433; NM_001025434; NM_001286137; ENST00000320623; ENST00000379046; ENST00000379047; ENST00000439109; ENST00000561500; ENST00000564043; ENST00000569118; AK297125; AK297979; AK298896; AK316246; BC007659; J03934; OTTHUMT00000268956; OTTHUMT00000268957; OTTHUMT00000433980; OTTHUMT00000433981; OTTHUMT00000433982; OTTHUMT00000433983; OTTHUMT00000433984; uc002exp.3; uc002exq.3; uc002…	chr16
16845510	-1.14	0.0106	0.315	PYY	peptide YY	NM_004160; XM_011525035; ENST00000360085; ENST00000592796; BC041057; D13902; OTTHUMT00000457658; OTTHUMT00000457659; uc002ieq.3; uc002ier.1; D13899; CR542129	chr17
16892750	-1.21	0.0106	0.315	SH3BP4	SH3-domain binding protein 4	NM_014521; XM_011510891; XM_011510892; XM_011510893; XM_011510894; ENST00000344528; ENST00000392011; ENST00000409212; ENST00000416021; ENST00000444916; ENST00000446904; ENST00000454947; ENST00000462602; ENST00000484097; ENST00000489601; ENST00000493436; AF147747; AK291209; AK304398; BC057396; BX648877; DQ232895; OTTHUMT00000257074; OTTHUMT00000329763; OTTHUMT00000329764; OTTHUMT00000329765; OTTHU…	chr2
16894335	1.23	0.0105	0.315	ADAM17	ADAM metallopeptidase domain 17	NM_003183; XM_011510375; XM_011510376; XM_011510377; XM_011510378; ENST00000310823; ENST00000478059; ENST00000497134; ENST00000618923; AK289829; BC062687; BC136783; BC146658; GQ402545; OTTHUMT00000206857; OTTHUMT00000317615; OTTHUMT00000353336; U69611; U69612; U86755; U92649; uc002qzu.3; uc002qzv.3; uc010ewy.3; uc010ewz.3; uc010exa.3; uc010exb.1	chr2
16896534	-2.65	0.0105	0.315				chr2
16898175	1.15	0.0105	0.315	CCT4	chaperonin containing TCP1, subunit 4 (delta)	NM_001256721; NM_006430; ENST00000394440; ENST00000461370; ENST00000461540; ENST00000544079; AF026291; AK290538; AK294665; AK295330; AK303082; AK315975; BC014676; BC106933; BC106934; OTTHUMT00000325548; OTTHUMT00000325550; OTTHUMT00000325983; U38846	chr2
16920013	1.22	0.0105	0.315				chr20
16973914	-1.19	0.0105	0.315	STX18-IT1	STX18 intronic transcript 1	NR_126434; ENST00000515487	chr4
16975294	1.15	0.0106	0.315	RPL9	ribosomal protein L9	NM_000661; NM_001024921; XM_005262661; ENST00000295955; ENST00000437992; ENST00000449470; ENST00000503277; ENST00000504470; ENST00000508595; ENST00000511075; ENST00000511643; ENST00000514842; AY376242; BC031906; BC100285; OTTHUMT00000216812; OTTHUMT00000361018; OTTHUMT00000361021; OTTHUMT00000361022; OTTHUMT00000361023; OTTHUMT00000361024; OTTHUMT00000361025; OTTHUMT00000361026; OTTHUMT0000036102…	chr4
16985637	1.33	0.0105	0.315	CDK7	cyclin-dependent kinase 7	NM_001799; XM_005248398; XM_005276756; XM_011543093; XM_011543094; XM_011546944; ENST00000256443; ENST00000502604; ENST00000504147; ENST00000506563; ENST00000506789; ENST00000508726; ENST00000510106; ENST00000512687; ENST00000512985; ENST00000513629; ENST00000514676; ENST00000515180; ENST00000515391; ENST00000613491; ENST00000613505; ENST00000614858; ENST00000614881; ENST00000615305; ENST00000615…	chr5
16997586	-1.14	0.0106	0.315				chr5
17030718	1.26	0.0106	0.315				chr6_dbb_hap3
17036745	1.29	0.0106	0.315				chr6_mcf_hap5
17039540	1.29	0.0106	0.315				chr6_qbl_hap6
17042023	1.29	0.0106	0.315				chr6_ssto_hap7
17084749	1.2	0.0105	0.315	RGP1; NPR2	RGP1 homolog, RAB6A GEF complex partner 1; natriuretic peptide receptor 2	NM_001080496; XM_005251479; XM_011517889; XM_011517890; XM_011517891; XM_011517892; XM_011517893; XM_011517894; ENST00000378078; ENST00000496906; AK289566; BC001725; D87447; OTTHUMT00000052351; OTTHUMT00000052352; uc011lpf.2	chr9
17111599	1.31	0.0105	0.315	LINC01278	long intergenic non-protein coding RNA 1278	NR_015353; ENST00000433061; ENST00000608623; ENST00000608788; ENST00000609143; ENST00000609401; ENST00000610088; ENST00000610234; AK001756; AK130294	chrX
17117556	-1.06	0.0106	0.315	LOC100505923	uncharacterized LOC100505923	AK129697	chr12
17118366	-1.22	0.0105	0.315				chr9
16855906	-1.14	0.0106	0.3153	NETO1	neuropilin (NRP) and tolloid (TLL)-like 1	NM_001201465; NM_138966; NM_138999; XM_005266774; XM_005266776; XM_011526218; XR_935254; XR_935255; XR_935256; XR_935257; ENST00000327305; ENST00000397929; ENST00000579169; ENST00000579730; ENST00000583169; AF448838; AF448839; AK123319; BC050329; OTTHUMT00000256301; OTTHUMT00000256302; OTTHUMT00000444204; OTTHUMT00000444206; OTTHUMT00000444207; uc002lkw.3; uc002lky.2; uc002lkz.3	chr18
16885939	1.2	0.0106	0.3153	RAB3GAP1	RAB3 GTPase activating protein subunit 1 (catalytic)	NM_001172435; NM_012233; XM_011510822; XM_011510823; XM_011510824; XM_011510825; ENST00000264158; ENST00000425393; ENST00000442034; ENST00000487003; ENST00000489858; ENST00000497080; ENST00000539493; AB449877; AK056058; BC030992; BC146809; OTTHUMT00000337514; OTTHUMT00000337515; OTTHUMT00000337516; OTTHUMT00000337517; OTTHUMT00000337519; OTTHUMT00000337520; uc002tuj.3; uc010fnf.3; uc010fng.3; uc0…	chr2
16992530	1.31	0.0107	0.3169	LOC105377734	uncharacterized LOC105377734	XR_941249; XR_954032	chr5
16828514	1.41	0.0107	0.3169	KARS	lysyl-tRNA synthetase	NM_001130089; NM_005548; ENST00000302445; ENST00000319410; ENST00000562875; ENST00000564578; ENST00000565738; ENST00000566249; ENST00000566560; ENST00000566772; ENST00000568378; ENST00000568682; ENST00000569298; ENST00000570215; AF285758; BC004132; D32053; OTTHUMT00000269023; OTTHUMT00000269024; OTTHUMT00000435509; OTTHUMT00000435510; OTTHUMT00000435511; OTTHUMT00000435512; OTTHUMT00000435513; OT…	chr16
16904731	1.1	0.0107	0.3169	XIRP2-AS1	XIRP2 antisense RNA 1	NR_046665	chr2
17090713	1.48	0.0107	0.3169	CEL	carboxyl ester lipase	NM_001807; ENST00000372080; ENST00000621209; AK299965; BC042510; M85201; OTTHUMT00000054823; X54457	chr9
17121498	1.33	0.0107	0.3169				TCONS_l2_00010133
16952594	-1.16	0.0107	0.3174	HHATL; CCDC13	hedgehog acyltransferase-like; coiled-coil domain containing 13	NM_020707; NR_027753; XM_006713274; XM_006713275; XM_011533969; XM_011533970; XR_940482; XR_940483; XR_940484; ENST00000310417; ENST00000416756; ENST00000417472; ENST00000426666; ENST00000441594; ENST00000442469; ENST00000455195; ENST00000457462; ENST00000466007; ENST00000479631; ENST00000480939; ENST00000490003; ENST00000496027; ENST00000497000; AB042554; AF109356; BC022529; OTTHUMT00000256648; …	chr3
17122598	-1.14	0.0107	0.3174				TCONS_l2_00015486
16723697	-1.34	0.0107	0.3175	PRR5L	proline rich 5 like	NM_001160167; NM_001160168; NM_001160169; NM_024841; ENST00000378867; ENST00000389693; ENST00000524380; ENST00000525672; ENST00000526679; ENST00000526682; ENST00000526728; ENST00000527172; ENST00000527487; ENST00000527751; ENST00000529020; ENST00000529034; ENST00000530050; ENST00000530252; ENST00000530627; ENST00000530639; ENST00000531269; ENST00000532121; ENST00000532578; ENST00000532843; AK0262…	chr11
16745612	-1.13	0.0108	0.3178	OR6X1	olfactory receptor, family 6, subfamily X, member 1	NM_001005188; ENST00000327930; BC136855; BC136856; OTTHUMT00000387436; uc010rzy.2	chr11
16734650	-1.23	0.0108	0.318	LOC101927708	uncharacterized LOC101927708	NR_126335; ENST00000526533; ENST00000527970	chr11
17001458	1.24	0.0108	0.3184	GRPEL2-AS1	GRPEL2 antisense RNA 1	NR_132366	chr5
16815652	1.28	0.0108	0.3188	ALG1	ALG1, chitobiosyldiphosphodolichol beta-mannosyltransferase	NM_019109; XM_011522565; XR_932882; ENST00000262374; ENST00000544428; ENST00000586840; ENST00000588623; ENST00000591783; ENST00000591822; ENST00000592793; AB019038; AK298144; AY359073; BC004402; BC031095; BC031873; OTTHUMT00000251716; OTTHUMT00000435451; OTTHUMT00000435452; OTTHUMT00000440193; OTTHUMT00000460417; OTTHUMT00000460418; OTTHUMT00000481659; uc002cyj.3; uc002cym.3; uc010bue.3	chr16
17079472	-1.19	0.0108	0.3191	STK3	serine/threonine kinase 3	XM_011517247	chr8
17005217	-1.32	0.0108	0.3193				chr6
16778733	1.16	0.0109	0.3197				chr13
16793925	-1.17	0.0109	0.3197	LOC100128233	uncharacterized LOC100128233	NR_103769; ENST00000531609	chr14
16819792	-1.17	0.0109	0.3197				chr16
16912107	-1.18	0.0109	0.3197				chr20
17122074	-1.27	0.0109	0.3197				TCONS_l2_00012917
17048923	1.16	0.0109	0.3198	CPSF4	cleavage and polyadenylation specific factor 4	NM_001081559; NM_006693; XM_011515755; XM_011515756; XM_011515757; XM_011515758; XM_011515759; ENST00000292476; ENST00000412686; ENST00000430038; ENST00000436336; ENST00000440514; ENST00000441580; ENST00000451876; ENST00000452047; ENST00000465132; ENST00000469897; ENST00000471455; ENST00000482251; ENST00000484112; AK301745; BC003101; BC050738; CR542161; OTTHUMT00000336252; OTTHUMT00000336253; OTT…	chr7
16692620	1.23	0.0109	0.3199				chr1
16832658	1.34	0.0109	0.3202	TAOK1	TAO kinase 1	NM_020791; NM_025142; XM_011525060; ENST00000261716; ENST00000536202; ENST00000577583; ENST00000578653; ENST00000583121; ENST00000587277; AK024376; AY049015; BC133039; BC144067; OTTHUMT00000447789; OTTHUMT00000447790; OTTHUMT00000447791; OTTHUMT00000447792; OTTHUMT00000447793; OTTHUMT00000448648; uc002hdz.2; uc002heb.1; uc010wbe.2	chr17
16900148	-1.92	0.0109	0.3202	IGKV2-24	immunoglobulin kappa variable 2-24	OTTHUMT00000323404	chr2
16700289	1.11	0.011	0.3204	NUP133	nucleoporin 133kDa	NM_018230; ENST00000261396; ENST00000366678; ENST00000485119; ENST00000490352; AK304061; AK304861; BC020107; OTTHUMT00000095224; OTTHUMT00000095226; OTTHUMT00000095227; OTTHUMT00000095228; uc001htn.3	chr1
16904767	-1.19	0.011	0.3204	LOC102724081	uncharacterized LOC102724081	XR_923564; XR_923565; XR_923566; XR_923567; XR_923568; XR_932769; XR_932770; XR_932771; XR_932772; XR_932774	chr2
16922070	-1.18	0.0109	0.3204	KRTAP6-3	keratin associated protein 6-3	NM_181605; ENST00000391624; AB096951; OTTHUMT00000128243; uc002yom.3	chr21
16658259	1.13	0.011	0.3208	LOC105376673	uncharacterized LOC105376673	XR_931291; XR_931300; XR_931309; XR_931312; XR_931319; XR_931321; XR_931324; XR_931327; XR_931328; XR_931331; XR_946892; XR_946893	chr1
17018812	1.34	0.011	0.3208	GLO1	glyoxalase I	NM_006708; ENST00000373365; ENST00000470973; BC001741; BC011365; BC015934; BT019987; BT019988; FJ224325; L07837; OTTHUMT00000040438; OTTHUMT00000040439; uc003ooc.3; AK293345	chr6
17103835	-1.32	0.011	0.3208				chrX
17111055	-1.32	0.011	0.3208				chrX
17013784	1.24	0.011	0.3209	ARMT1	acidic residue methyltransferase 1	NM_001286562; NM_024573; ENST00000367294; ENST00000483931; ENST00000494826; ENST00000545879; AJ420548; AK298490; BC011348	chr6
16659133	-1.17	0.0111	0.321	NPPA-AS1	NPPA antisense RNA 1	NR_037806; FJ706070; FJ706073; FJ706078; FJ706079; uc010oav.1; uc010oaw.1; uc010oax.1; uc010oay.1; uc010oaz.1; uc010oba.1	chr1
16751993	1.31	0.0111	0.321	HNRNPA1	heterogeneous nuclear ribonucleoprotein A1	NM_031157; XM_005268826; XR_245923; XR_245924; ENST00000340913; ENST00000546500; ENST00000547566; ENST00000547870; ENST00000548688; ENST00000550482; ENST00000550994; ENST00000551665; ENST00000551803; BC070315; OTTHUMT00000405474; OTTHUMT00000405477; OTTHUMT00000405480; OTTHUMT00000405736; OTTHUMT00000405739; OTTHUMT00000405740; OTTHUMT00000405741; OTTHUMT00000405743; OTTHUMT00000405744; uc001sfl.…	chr12
16880372	-1.58	0.011	0.321				chr2
16899758	-1.12	0.011	0.321				chr2
16935018	-1.4	0.0111	0.321	CSNK1E	casein kinase 1, epsilon	OTTHUMT00000321460; uc003avm.2	chr22
16943284	1.23	0.0111	0.321	TBC1D23	TBC1 domain family, member 23	NM_001199198; NM_018309; XM_011512974; ENST00000344949; ENST00000394144; ENST00000471098; ENST00000471273; ENST00000475134; ENST00000484231; ENST00000486274; ENST00000496167; AB449910; AK092926; AY740521; BC010221; BC020955; OTTHUMT00000353149; OTTHUMT00000353150; OTTHUMT00000353151; OTTHUMT00000353152; OTTHUMT00000353153; OTTHUMT00000353154; OTTHUMT00000353155; OTTHUMT00000353157; ENST0000048568…	chr3
16943467	1.6	0.0111	0.321	NFKBIZ	nuclear factor of kappa light polypeptide gene enhancer in B-cells inhibitor, zeta	NM_001005474; NM_031419; ENST00000326151; ENST00000326172; ENST00000394054; ENST00000461724; ENST00000465476; ENST00000477601; ENST00000483180; ENST00000486444; ENST00000491281; ENST00000495089; ENST00000495719; AB037925; AB074898; AF548362; BC014587; BC060800; DQ224339; OTTHUMT00000353778; OTTHUMT00000353779; OTTHUMT00000353793; OTTHUMT00000353822; OTTHUMT00000353823; OTTHUMT00000353825; OTTHUMT…	chr3
16948130	-1.49	0.0111	0.321				chr3
17015166	1.19	0.0111	0.321	SLC22A23	solute carrier family 22, member 23	NM_001286455; NM_001286456; NM_015482; NM_021945; NR_104448; XM_005249285; XM_006715165; XM_011514801; ENST00000380298; ENST00000380302; ENST00000406686; ENST00000433689; ENST00000436008; ENST00000467144; ENST00000467177; ENST00000482874; ENST00000485307; ENST00000490273; ENST00000496753; ENST00000497691; BC022217; BC040876; BC128580; BC128581; OTTHUMT00000039682; OTTHUMT00000039683; OTTHUMT00000…	chr6
17025775	-1.16	0.011	0.321	FRMD1	FERM domain containing 1	NM_001122841; NM_024919; NR_110312; XM_011536136; XM_011536137; XM_011536138; XM_011536139; XM_011536140; XM_011536141; XM_011536142; XM_011536143; XM_011536144; XM_011536145; XM_011536146; ENST00000283309; ENST00000336070; ENST00000358587; ENST00000432403; ENST00000440994; ENST00000468647; ENST00000506415; ENST00000509157; ENST00000511714; AK074110; AK303194; AK303407; AK316478; BC137144; OTTHUM…	chr6
17047611	1.27	0.011	0.321	PMS2P9	PMS1 homolog 2, mismatch repair system component pseudogene 9	NR_028058	chr7
17105914	1.09	0.0111	0.321	CXorf57	chromosome X open reading frame 57	NM_001184782; NM_018015; XM_011530978; ENST00000372544; ENST00000372548; ENST00000421550; ENST00000461251; ENST00000497124; AK001040; AK291730; BC011483; BC033709; BC070110; OTTHUMT00000057799; OTTHUMT00000057800; OTTHUMT00000057801; OTTHUMT00000057803; uc004emh.2; uc004emi.4; uc004emj.4; ENST00000478395; OTTHUMT00000057802	chrX
17119236	-1.12	0.011	0.321				tc5164846
16704438	-1.53	0.0112	0.3211				chr10
16704648	-1.53	0.0112	0.3211				chr10
16714284	-1.53	0.0112	0.3211				chr10
16773840	1.26	0.0111	0.3211	BRCA2	breast cancer 2, early onset	NM_000059; XM_011535203; XM_011535204; XM_011535205; ENST00000380152; ENST00000470094; ENST00000528762; ENST00000530893; ENST00000533776; ENST00000544455; ENST00000614259; BC026160; DQ897648; OTTHUMT00000046000; OTTHUMT00000046001; OTTHUMT00000387476; OTTHUMT00000387477; OTTHUMT00000387478; OTTHUMT00000387479; U43746; uc001uua.1; uc001uub.1	chr13
16794321	1.22	0.0112	0.3211	ADAM20	ADAM metallopeptidase domain 20	NM_003814; XM_005268151; XM_005268152; XM_011537272; XM_011537273; XM_011537274; ENST00000256389; AF029899; BC025378; OTTHUMT00000395004; uc001xme.3	chr14
17048686	1.2	0.0111	0.3211	SDHAF3	succinate dehydrogenase complex assembly factor 3	NM_020186; XM_011516415; ENST00000360382; ENST00000432641; ENST00000479853; ENST00000489852; AF201933; BC020621; BC022858; BC028409	chr7
17065882	-1.35	0.0111	0.3211	LOC100506990	uncharacterized LOC100506990	NR_040091; NR_040092; uc003wvv.3; uc003wvx.2; uc011kxp.1; uc022asc.1	chr8
17088124	1.32	0.0112	0.3211	HSDL2	hydroxysteroid dehydrogenase like 2	NM_001195822; NM_032303; NR_036651; XM_006717303; XM_011519091; ENST00000398803; ENST00000398805; ENST00000467434; ENST00000480881; ENST00000488101; AK289929; AK292486; AK301469; AK303645; AY093428; BC004331; BC036620; BC095451; OTTHUMT00000053680; OTTHUMT00000053681; OTTHUMT00000053682; OTTHUMT00000053683; OTTHUMT00000053684; uc004bga.2; uc004bgb.2; uc004bgc.2; uc011lwv.2; uc011lww.2	chr9
17124250	1.16	0.0112	0.3211				TCONS_l2_00024694
16834733	1.17	0.0112	0.3216	TMUB2	transmembrane and ubiquitin-like domain containing 2	NM_001076674; NM_024107; NM_177441; XM_011525198; XM_011525199; XM_011525200; XM_011525201; XM_011525202; XM_011525203; XM_011525204; XM_011525205; XM_011525206; XM_011525207; XM_011525208; XM_011525209; XM_011525210; XM_011525211; ENST00000319511; ENST00000357984; ENST00000446571; ENST00000538716; ENST00000587172; ENST00000587326; ENST00000587630; ENST00000587775; ENST00000587989; ENST0000058841…	chr17
16661314	1.6	0.0112	0.3216	SFN	stratifin	NM_006142; ENST00000339276; AF029082; BC000329; BC000995; BC001550; BC002995; BC023552; CR541905; CR541926; M93010; OTTHUMT00000011709; uc001bnc.1	chr1
17020725	-1.24	0.0112	0.3216	MIR30C2	microRNA 30c-2	NR_029598; uc011dya.2	chr6
16797403	-2.37	0.0112	0.3218	ZCWPW2; IGHM	zinc finger, CW type with PWWP domain 2; immunoglobulin heavy constant mu	AB087877; BC006180; BC009851; BC011857; BC015760; BC017356; BC020240; BC073758; BC089412; OTTHUMT00000326272; OTTHUMT00000486327; X17115; X58529	chr14
16868743	1.13	0.0112	0.322	KEAP1	kelch-like ECH-associated protein 1	NM_012289; NM_203500; XM_005260173; XM_005260174; XM_011528452; ENST00000171111; ENST00000393623; ENST00000585845; ENST00000588024; ENST00000590237; ENST00000590593; ENST00000591039; ENST00000591419; ENST00000592055; ENST00000592478; AF361886; AK056204; BC002417; BC002930; BC015945; OTTHUMT00000452000; OTTHUMT00000452001; OTTHUMT00000452002; OTTHUMT00000452003; OTTHUMT00000452004; OTTHUMT00000452…	chr19
16990381	-1.13	0.0112	0.322	LOC100505658	uncharacterized LOC100505658	NR_038333; ENST00000502205; BC041908; uc003lld.1	chr5
16899096	1.24	0.0112	0.3222	MOB1A	MOB kinase activator 1A	NM_018221; XM_011532947; XM_011532948; XM_011532949; ENST00000396049; ENST00000463975; ENST00000488006; ENST00000494600; ENST00000495286; ENST00000497054; AB016839; AJ577474; AK001650; AK021657; BC003398; OTTHUMT00000328200; OTTHUMT00000328201; OTTHUMT00000328202; OTTHUMT00000328203; OTTHUMT00000328204; OTTHUMT00000328205; uc002skh.4; uc002ski.2	chr2
16683377	1.31	0.0113	0.3223	ID3	inhibitor of DNA binding 3, dominant negative helix-loop-helix protein	NM_002167; ENST00000374561; ENST00000463312; ENST00000486541; AK225965; BC003107; OTTHUMT00000008904; OTTHUMT00000008905; OTTHUMT00000091255; uc001bhh.4; AK290003; BT006791; X66924	chr1
16750701	1.17	0.0113	0.3223	LOC105369758	uncharacterized LOC105369758	XR_914091; XR_944931	chr12
16765765	1.15	0.0113	0.3223	SARNP	SAP domain containing ribonucleoprotein	NM_033082; NR_026722; NR_026723; ENST00000336133; ENST00000546604; ENST00000552080; ENST00000552207; ENST00000552884; ENST00000552946; AF486281; AK222719; AK290508; BC007099; BC093051; OTTHUMT00000409151; OTTHUMT00000409158; OTTHUMT00000409159; OTTHUMT00000409160; OTTHUMT00000409162; OTTHUMT00000409163; uc001shs.3; uc001sht.3; uc001shv.4; uc009zoa.2	chr12
16834981	1.19	0.0113	0.3223	CRHR1	corticotropin releasing hormone receptor 1	NM_001145146; NM_001145147; NM_001145148; NM_001303018; NM_001303020; NM_004382; ENST00000293493; ENST00000314537; ENST00000339069; ENST00000347197; ENST00000352855; ENST00000398285; ENST00000535778; ENST00000577353; ENST00000580876; ENST00000581479; ENST00000582766; ENST00000583888; ENST00000616225; ENST00000616274; ENST00000616748; ENST00000617905; ENST00000618144; ENST00000619154; ENST00000621…	chr17
16853828	1.19	0.0113	0.3223	PPP4R1	protein phosphatase 4, regulatory subunit 1	NM_001042388; NM_005134; NR_052003; XM_011525775; XM_011525776; XM_011525777; XM_011525778; XM_011525779; XR_935075; ENST00000285124; ENST00000400555; ENST00000400556; ENST00000577779; ENST00000578010; ENST00000578178; ENST00000578329; ENST00000578557; ENST00000578875; ENST00000579415; ENST00000579609; ENST00000579638; ENST00000580182; ENST00000580283; ENST00000580583; ENST00000580745; ENST000005…	chr18
16917061	1.23	0.0113	0.3223	FERMT1	fermitin family member 1	NM_017671; ENST00000217289; ENST00000378844; ENST00000478194; ENST00000536936; AB105105; AF443278; AK000123; AK025365; AK225216; AY137240; BC035882; BC040545; OTTHUMT00000077908; OTTHUMT00000077909; OTTHUMT00000077911; uc002wmq.3; uc002wmr.3; uc002wms.3; uc002wmt.3; uc010gbt.3	chr20
16955972	-1.18	0.0113	0.3223	LOC105377145	uncharacterized LOC105377145	XR_937888; XR_940940	chr3
17104363	1.54	0.0113	0.3223	EFNB1	ephrin-B1	NM_004429; ENST00000204961; BC016649; BC052979; L37361; OTTHUMT00000057029; U09303; U09304; uc004dxd.4; uc004dxe.2	chrX
17123724	1.21	0.0113	0.3223				TCONS_l2_00021275
16689453	-1.36	0.0113	0.3224				chr1
17048321	1.15	0.0113	0.3224	ANKIB1	ankyrin repeat and IBR domain containing 1	NM_019004; XM_005250457; XM_005250458; XM_011516334; XM_011516335; XR_927480; ENST00000265742; ENST00000413588; ENST00000422095; ENST00000439883; ENST00000442183; ENST00000465883; ENST00000486698; OTTHUMT00000342018; OTTHUMT00000342019; OTTHUMT00000342020; OTTHUMT00000342021; OTTHUMT00000342022; OTTHUMT00000342023; OTTHUMT00000342024; uc003ulw.2; uc010lew.1	chr7
17051392	1.22	0.0113	0.3224	SMO	smoothened, frizzled class receptor	NM_005631; XM_011516522; ENST00000249373; ENST00000462420; ENST00000475779; ENST00000495998; AF071494; AF120103; BC009989; OTTHUMT00000350986; OTTHUMT00000350987; OTTHUMT00000350988; OTTHUMT00000350989; U84401; uc003vor.3; uc003vos.3	chr7
17071208	1.13	0.0113	0.3224	LAPTM4B	lysosomal protein transmembrane 4 beta	NM_018407; ENST00000445593; ENST00000517924; ENST00000521545; ENST00000619747; AF317417; AF527412; AY057051; AY261384; BC014129; BC031021; BC038117; OTTHUMT00000380014; OTTHUMT00000380015; OTTHUMT00000380016; uc003yia.3; uc010mbg.3	chr8
17087111	1.36	0.0113	0.3224				chr9
16799109	-1.46	0.0114	0.3225				chr15
16840066	-1.17	0.0114	0.3225	ALOX15	arachidonate 15-lipoxygenase	NM_001140; ENST00000293761; ENST00000570836; ENST00000572265; ENST00000573740; ENST00000574640; ENST00000576394; AK290309; AK296792; AK296821; AK296904; AK316126; BC029032; M23892; OTTHUMT00000207487; OTTHUMT00000439134; OTTHUMT00000439137; OTTHUMT00000439138; OTTHUMT00000439139; uc002fyh.3; uc010vsd.2; uc010vse.2	chr17
17105130	-1.22	0.0114	0.3237	CYLC1	cylicin, basic protein of sperm head cytoskeleton 1	NM_001271680; NM_021118; XM_005262086; ENST00000329312; ENST00000621735; BC038787; BC126461; OTTHUMT00000057371	chrX
16662031	1.3	0.0115	0.3242	EIF3I	eukaryotic translation initiation factor 3, subunit I	NM_003757; XM_011542354; XM_011542355; ENST00000355082; ENST00000373586; ENST00000471486; ENST00000474371; ENST00000483517; ENST00000489353; AK289356; AK289882; BC000413; BC003140; BT019597; OTTHUMT00000019282; OTTHUMT00000019284; OTTHUMT00000019597; OTTHUMT00000019598; OTTHUMT00000019599; OTTHUMT00000099431; U36764; U39067; uc001bur.4; uc009vuc.3	chr1
16745849	1.27	0.0115	0.3242	PUS3	pseudouridylate synthase 3	NM_001271985; NM_031307; XM_005271687; XM_005271688; ENST00000227474; ENST00000529801; ENST00000530811; ENST00000534158; ENST00000613398; BC013427; OTTHUMT00000386783; OTTHUMT00000386784; OTTHUMT00000386785; uc001qcy.2; BC004822	chr11
16750325	1.16	0.0115	0.3242	ANO6	anoctamin 6	NM_001025356; NM_001142678; NM_001142679; NM_001204803; XM_005268706; XM_005268707; XM_011538024; ENST00000320560; ENST00000423947; ENST00000425752; ENST00000426898; ENST00000441606; ENST00000550630; ENST00000551667; AK126409; AK302819; BC098410; BC136445; OTTHUMT00000404818; OTTHUMT00000404819; OTTHUMT00000404820; OTTHUMT00000404821; OTTHUMT00000404822; OTTHUMT00000404823; OTTHUMT00000404824; uc…	chr12
16779546	1.28	0.0115	0.3242	DIAPH3	diaphanous-related formin 3	NM_001042517; NM_001258366; NM_001258367; NM_001258368; NM_001258369; NM_001258370; NM_030932; XM_006719876; XM_011535258; XM_011535259; XM_011535260; XM_011535261; XM_011535262; XM_011535263; XM_011535264; XM_011535265; XR_941672; ENST00000267215; ENST00000377908; ENST00000400319; ENST00000400320; ENST00000400324; ENST00000465066; ENST00000470420; ENST00000498416; ENST00000615942; AB244756; AB24…	chr13
16784883	1.28	0.0114	0.3242	PCNXL4	pecanex-like 4 (Drosophila)	NM_022495; XM_005268009; XR_943508; XR_943509; ENST00000317623; ENST00000391611; ENST00000406854; ENST00000406949; ENST00000483571; ENST00000553513; ENST00000553898; ENST00000554534; ENST00000555569; ENST00000555740; ENST00000555929; ENST00000556360; AK095489; AY553876; OTTHUMT00000317843; OTTHUMT00000317844; OTTHUMT00000317845; OTTHUMT00000317846; OTTHUMT00000317847; OTTHUMT00000411797; OTTHUMT0…	chr14
16870144	1.51	0.0115	0.3242	NR2F6	nuclear receptor subfamily 2, group F, member 6	NM_005234; ENST00000291442; ENST00000596878; AB307712; AK298764; BC002669; BC063018; BC084544; HQ692851; OTTHUMT00000463325; OTTHUMT00000463326; uc002nfq.3	chr19
17005273	-1.55	0.0115	0.3242				chr6
17112424	-1.31	0.0115	0.3242				chrX
17114038	1.17	0.0114	0.3242	ELF4	E74-like factor 4 (ets domain transcription factor)	NM_001127197; NM_001421; XM_005262389; XM_011531307; XM_011531308; ENST00000308167; ENST00000335997; ENST00000434609; ENST00000615377; AF000670; BC017194; OTTHUMT00000058243; OTTHUMT00000058244; OTTHUMT00000058245; U32645; uc004evd.4; uc004eve.4	chrX
17120336	1.33	0.0115	0.3242				TCONS_l2_00002824
17092512	1.42	0.0115	0.3242	ZDHHC21	zinc finger, DHHC-type containing 21	NM_178566; XM_006716760; XM_011517851; XM_011517852; XM_011517853; XM_011517854; XM_011517855; ENST00000380916; ENST00000497966; AF161360; AK127313; AK292960; BC042558; OTTHUMT00000051748; OTTHUMT00000051749; uc003zlg.2; uc003zlh.2	chr9
17030833	1.3	0.0115	0.3244				chr6_dbb_hap3
16711020	-3.44	0.0115	0.3248				chr10
16796310	-1.19	0.0115	0.3248	LOC105370636	uncharacterized LOC105370636	XR_915928; XR_944170	chr14
16764683	1.15	0.0116	0.3249	TFCP2	transcription factor CP2	NM_001173452; NM_001173453; NM_005653; ENST00000257915; ENST00000546822; ENST00000548108; ENST00000548115; ENST00000549867; AK291264; BC003634; OTTHUMT00000405119; OTTHUMT00000405121; OTTHUMT00000405123; OTTHUMT00000405124; OTTHUMT00000405125; U03494; U03495; uc001rxv.2; uc001rxw.3; uc009zlx.2; uc009zly.1	chr12
16794177	1.2	0.0116	0.3249	ACTN1	actinin, alpha 1	NM_001102; NM_001130004; NM_001130005; XM_011537265; XM_011537266; XM_011537267; XM_011537268; XM_011537269; XM_011537270; XM_011537271; ENST00000193403; ENST00000376839; ENST00000394419; ENST00000438964; ENST00000538545; ENST00000544964; ENST00000553290; ENST00000553370; ENST00000553659; ENST00000553779; ENST00000553882; ENST00000554158; ENST00000554508; ENST00000555075; ENST00000555616; ENST000…	chr14
16856028	-1.24	0.0116	0.3249	LOC105372210	uncharacterized LOC105372210	XR_919192; XR_935654	chr18
16932804	1.33	0.0116	0.3249	RIMBP3C	RIMS binding protein 3C	NM_001128633; ENST00000331505; ENST00000433039; OTTHUMT00000320222; uc002zuy.4	chr22
16976362	1.22	0.0116	0.3249	CENPC	centromere protein C	NM_001812; XM_006714064; XM_006714065; XM_011531541; XM_011531542; XR_245245; XR_938676; ENST00000273853; ENST00000506410; ENST00000506882; ENST00000507196; ENST00000510189; ENST00000513216; ENST00000515140; BC030695; BC041117; M95724; OTTHUMT00000362001; OTTHUMT00000362003; OTTHUMT00000362017; OTTHUMT00000362018; OTTHUMT00000362019; OTTHUMT00000362088; OTTHUMT00000362089	chr4
17046867	-1.45	0.0116	0.3249	LOC100101148; LOC541473	FK506 binding protein 6, 36kDa pseudogene	NR_104007; uc003twx.4; uc010lap.3	chr7
17080342	1.23	0.0116	0.3249	TRPS1	trichorhinophalangeal syndrome I	NM_001282902; NM_001282903; NM_014112; XM_005251049; XM_006716625; XM_011517264; XM_011517265; XM_011517266; XM_011517267; XM_011517268; ENST00000220888; ENST00000395713; ENST00000395715; ENST00000422939; ENST00000451156; ENST00000517323; ENST00000518018; ENST00000519076; ENST00000519674; ENST00000519815; ENST00000520276; AF183810; AF264784; AK000948; AK304046; BC125020; OTTHUMT00000286435; OTTHU…	chr8
16860508	1.25	0.0116	0.325	DPY19L3	dpy-19-like 3 (C. elegans)	NM_001172774; NM_207325; XM_006723045; XM_011526526; XM_011526527; XR_935751; XR_935752; XR_935753; ENST00000342179; ENST00000392250; ENST00000585597; ENST00000586427; ENST00000586987; ENST00000587077; ENST00000588648; ENST00000590651; ENST00000592142; ENST00000592503; ENST00000592832; ENST00000608291; AF533710; AF533711; AK126264; BC029162; BC131725; OTTHUMT00000450309; OTTHUMT00000450310; OTTHU…	chr19
16783873	-1.14	0.0116	0.3259	LOC105370475	uncharacterized LOC105370475	XR_915574; XR_915575; XR_915576; XR_943817; XR_943818; XR_943819	chr14
16828110	1.12	0.0117	0.3259	ZNF821	zinc finger protein 821	NM_001201552; NM_001201553; NM_001201554; NM_001201556; NM_017530; XM_005256033; XM_005256035; XM_006721233; XM_011523211; XM_011523212; XM_011523213; XM_011523214; XM_011523215; XM_011523216; XM_011523217; XM_011523218; XM_011523219; XM_011523220; ENST00000313565; ENST00000425432; ENST00000446827; ENST00000561700; ENST00000562677; ENST00000562797; ENST00000562808; ENST00000562985; ENST0000056382…	chr16
[truncated: 3,264 more rows]
